# Supplementary material for: Sensory adaptation for timing perception
Source: Proc Biol Sci. 2015 Apr 22;282(1805):20142833. doi: 10.1098/rspb.2014.2833 (PMC4389610; doi:10.1098/rspb.2014.2833)
Supplement: BO.txt [file rspb20142833supp3.txt]

position	x	response	condition
1	-262.5	1	Baseline
1	-262.5	1	Baseline
1	-262.5	1	Baseline
1	-262.5	0	Baseline
1	-262.5	1	Baseline
1	-262.5	1	Baseline
1	-262.5	1	Baseline
1	-262.5	0	Baseline
1	-262.5	1	Baseline
1	-262.5	1	Baseline
1	-262.5	1	Baseline
1	-262.5	1	Baseline
1	-262.5	1	Baseline
1	-262.5	1	Baseline
1	-262.5	1	Baseline
1	-262.5	1	Baseline
1	-262.5	1	Baseline
1	-262.5	1	Baseline
1	-262.5	1	Baseline
1	-262.5	1	Baseline
1	-262.5	0	Baseline
1	-262.5	1	Baseline
1	-262.5	1	Baseline
1	-262.5	1	Baseline
1	-262.5	1	Baseline
1	-262.5	1	Baseline
1	-262.5	1	Baseline
1	-262.5	1	Baseline
2	-262.5	0	Baseline
2	-262.5	0	Baseline
2	-262.5	1	Baseline
2	-262.5	0	Baseline
2	-262.5	1	Baseline
2	-262.5	1	Baseline
2	-262.5	1	Baseline
2	-262.5	1	Baseline
2	-262.5	1	Baseline
2	-262.5	1	Baseline
2	-262.5	0	Baseline
2	-262.5	1	Baseline
2	-262.5	1	Baseline
2	-262.5	1	Baseline
2	-262.5	1	Baseline
2	-262.5	1	Baseline
2	-262.5	1	Baseline
2	-262.5	1	Baseline
2	-262.5	1	Baseline
2	-262.5	1	Baseline
2	-262.5	1	Baseline
2	-262.5	1	Baseline
2	-262.5	0	Baseline
2	-262.5	1	Baseline
2	-262.5	1	Baseline
2	-262.5	1	Baseline
2	-262.5	1	Baseline
2	-262.5	1	Baseline
3	-262.5	0	Baseline
3	-262.5	0	Baseline
3	-262.5	1	Baseline
3	-262.5	1	Baseline
3	-262.5	1	Baseline
3	-262.5	1	Baseline
3	-262.5	1	Baseline
3	-262.5	1	Baseline
3	-262.5	1	Baseline
3	-262.5	1	Baseline
3	-262.5	1	Baseline
3	-262.5	1	Baseline
3	-262.5	1	Baseline
3	-262.5	1	Baseline
3	-262.5	1	Baseline
3	-262.5	1	Baseline
3	-262.5	1	Baseline
3	-262.5	1	Baseline
3	-262.5	1	Baseline
3	-262.5	0	Baseline
3	-262.5	1	Baseline
3	-262.5	1	Baseline
3	-262.5	1	Baseline
3	-262.5	1	Baseline
3	-262.5	1	Baseline
3	-262.5	1	Baseline
3	-262.5	1	Baseline
3	-262.5	1	Baseline
1	-218.75	1	Baseline
1	-218.75	1	Baseline
1	-218.75	1	Baseline
1	-218.75	1	Baseline
1	-218.75	1	Baseline
1	-218.75	1	Baseline
1	-218.75	1	Baseline
1	-218.75	1	Baseline
1	-218.75	1	Baseline
1	-218.75	1	Baseline
1	-218.75	1	Baseline
1	-218.75	1	Baseline
1	-218.75	1	Baseline
1	-218.75	0	Baseline
1	-218.75	0	Baseline
1	-218.75	1	Baseline
1	-218.75	1	Baseline
1	-218.75	1	Baseline
1	-218.75	1	Baseline
1	-218.75	1	Baseline
1	-218.75	1	Baseline
1	-218.75	1	Baseline
1	-218.75	1	Baseline
1	-218.75	1	Baseline
1	-218.75	1	Baseline
1	-218.75	1	Baseline
1	-218.75	1	Baseline
1	-218.75	1	Baseline
2	-218.75	0	Baseline
2	-218.75	0	Baseline
2	-218.75	0	Baseline
2	-218.75	0	Baseline
2	-218.75	1	Baseline
2	-218.75	1	Baseline
2	-218.75	1	Baseline
2	-218.75	1	Baseline
2	-218.75	1	Baseline
2	-218.75	1	Baseline
2	-218.75	1	Baseline
2	-218.75	1	Baseline
2	-218.75	1	Baseline
2	-218.75	1	Baseline
2	-218.75	1	Baseline
2	-218.75	1	Baseline
2	-218.75	1	Baseline
2	-218.75	1	Baseline
2	-218.75	1	Baseline
2	-218.75	1	Baseline
2	-218.75	1	Baseline
2	-218.75	1	Baseline
2	-218.75	1	Baseline
2	-218.75	1	Baseline
2	-218.75	1	Baseline
2	-218.75	1	Baseline
2	-218.75	1	Baseline
2	-218.75	1	Baseline
3	-218.75	1	Baseline
3	-218.75	1	Baseline
3	-218.75	1	Baseline
3	-218.75	1	Baseline
3	-218.75	1	Baseline
3	-218.75	1	Baseline
3	-218.75	1	Baseline
3	-218.75	1	Baseline
3	-218.75	0	Baseline
3	-218.75	1	Baseline
3	-218.75	1	Baseline
3	-218.75	1	Baseline
3	-218.75	1	Baseline
3	-218.75	1	Baseline
3	-218.75	1	Baseline
3	-218.75	0	Baseline
3	-218.75	1	Baseline
3	-218.75	1	Baseline
3	-218.75	1	Baseline
3	-218.75	1	Baseline
3	-218.75	1	Baseline
3	-218.75	0	Baseline
3	-218.75	0	Baseline
3	-218.75	1	Baseline
3	-218.75	1	Baseline
3	-218.75	1	Baseline
3	-218.75	1	Baseline
3	-218.75	1	Baseline
1	-175	0	Baseline
1	-175	0	Baseline
1	-175	1	Baseline
1	-175	0	Baseline
1	-175	1	Baseline
1	-175	1	Baseline
1	-175	1	Baseline
1	-175	1	Baseline
1	-175	1	Baseline
1	-175	1	Baseline
1	-175	1	Baseline
1	-175	1	Baseline
1	-175	0	Baseline
1	-175	1	Baseline
1	-175	1	Baseline
1	-175	1	Baseline
1	-175	1	Baseline
1	-175	1	Baseline
1	-175	1	Baseline
1	-175	1	Baseline
1	-175	1	Baseline
1	-175	1	Baseline
1	-175	1	Baseline
1	-175	0	Baseline
1	-175	1	Baseline
1	-175	1	Baseline
1	-175	1	Baseline
1	-175	1	Baseline
2	-175	0	Baseline
2	-175	0	Baseline
2	-175	0	Baseline
2	-175	0	Baseline
2	-175	1	Baseline
2	-175	1	Baseline
2	-175	1	Baseline
2	-175	1	Baseline
2	-175	1	Baseline
2	-175	0	Baseline
2	-175	1	Baseline
2	-175	1	Baseline
2	-175	1	Baseline
2	-175	1	Baseline
2	-175	1	Baseline
2	-175	1	Baseline
2	-175	1	Baseline
2	-175	1	Baseline
2	-175	1	Baseline
2	-175	1	Baseline
2	-175	0	Baseline
2	-175	1	Baseline
2	-175	1	Baseline
2	-175	1	Baseline
2	-175	1	Baseline
2	-175	1	Baseline
2	-175	1	Baseline
2	-175	1	Baseline
3	-175	1	Baseline
3	-175	1	Baseline
3	-175	1	Baseline
3	-175	0	Baseline
3	-175	1	Baseline
3	-175	1	Baseline
3	-175	1	Baseline
3	-175	1	Baseline
3	-175	1	Baseline
3	-175	0	Baseline
3	-175	0	Baseline
3	-175	1	Baseline
3	-175	1	Baseline
3	-175	1	Baseline
3	-175	1	Baseline
3	-175	1	Baseline
3	-175	1	Baseline
3	-175	0	Baseline
3	-175	0	Baseline
3	-175	0	Baseline
3	-175	0	Baseline
3	-175	1	Baseline
3	-175	1	Baseline
3	-175	0	Baseline
3	-175	1	Baseline
3	-175	1	Baseline
3	-175	1	Baseline
3	-175	0	Baseline
1	-131.25	0	Baseline
1	-131.25	1	Baseline
1	-131.25	1	Baseline
1	-131.25	1	Baseline
1	-131.25	1	Baseline
1	-131.25	1	Baseline
1	-131.25	1	Baseline
1	-131.25	1	Baseline
1	-131.25	1	Baseline
1	-131.25	1	Baseline
1	-131.25	0	Baseline
1	-131.25	0	Baseline
1	-131.25	1	Baseline
1	-131.25	1	Baseline
1	-131.25	1	Baseline
1	-131.25	1	Baseline
1	-131.25	1	Baseline
1	-131.25	1	Baseline
1	-131.25	1	Baseline
1	-131.25	1	Baseline
1	-131.25	1	Baseline
1	-131.25	1	Baseline
1	-131.25	1	Baseline
1	-131.25	1	Baseline
1	-131.25	1	Baseline
1	-131.25	1	Baseline
1	-131.25	1	Baseline
1	-131.25	1	Baseline
2	-131.25	0	Baseline
2	-131.25	0	Baseline
2	-131.25	0	Baseline
2	-131.25	0	Baseline
2	-131.25	1	Baseline
2	-131.25	0	Baseline
2	-131.25	1	Baseline
2	-131.25	0	Baseline
2	-131.25	0	Baseline
2	-131.25	1	Baseline
2	-131.25	1	Baseline
2	-131.25	1	Baseline
2	-131.25	1	Baseline
2	-131.25	1	Baseline
2	-131.25	0	Baseline
2	-131.25	1	Baseline
2	-131.25	1	Baseline
2	-131.25	1	Baseline
2	-131.25	1	Baseline
2	-131.25	0	Baseline
2	-131.25	0	Baseline
2	-131.25	1	Baseline
2	-131.25	1	Baseline
2	-131.25	1	Baseline
2	-131.25	1	Baseline
2	-131.25	1	Baseline
2	-131.25	1	Baseline
2	-131.25	0	Baseline
3	-131.25	0	Baseline
3	-131.25	0	Baseline
3	-131.25	1	Baseline
3	-131.25	0	Baseline
3	-131.25	1	Baseline
3	-131.25	0	Baseline
3	-131.25	1	Baseline
3	-131.25	0	Baseline
3	-131.25	0	Baseline
3	-131.25	0	Baseline
3	-131.25	0	Baseline
3	-131.25	0	Baseline
3	-131.25	1	Baseline
3	-131.25	0	Baseline
3	-131.25	1	Baseline
3	-131.25	0	Baseline
3	-131.25	1	Baseline
3	-131.25	0	Baseline
3	-131.25	1	Baseline
3	-131.25	1	Baseline
3	-131.25	1	Baseline
3	-131.25	0	Baseline
3	-131.25	1	Baseline
3	-131.25	1	Baseline
3	-131.25	1	Baseline
3	-131.25	1	Baseline
3	-131.25	1	Baseline
3	-131.25	1	Baseline
1	-87.5	1	Baseline
1	-87.5	1	Baseline
1	-87.5	1	Baseline
1	-87.5	0	Baseline
1	-87.5	1	Baseline
1	-87.5	0	Baseline
1	-87.5	1	Baseline
1	-87.5	1	Baseline
1	-87.5	0	Baseline
1	-87.5	0	Baseline
1	-87.5	1	Baseline
1	-87.5	1	Baseline
1	-87.5	1	Baseline
1	-87.5	1	Baseline
1	-87.5	1	Baseline
1	-87.5	1	Baseline
1	-87.5	1	Baseline
1	-87.5	0	Baseline
1	-87.5	1	Baseline
1	-87.5	1	Baseline
1	-87.5	0	Baseline
1	-87.5	0	Baseline
1	-87.5	0	Baseline
1	-87.5	1	Baseline
1	-87.5	1	Baseline
1	-87.5	0	Baseline
1	-87.5	1	Baseline
1	-87.5	1	Baseline
2	-87.5	0	Baseline
2	-87.5	0	Baseline
2	-87.5	0	Baseline
2	-87.5	0	Baseline
2	-87.5	0	Baseline
2	-87.5	0	Baseline
2	-87.5	1	Baseline
2	-87.5	0	Baseline
2	-87.5	0	Baseline
2	-87.5	0	Baseline
2	-87.5	0	Baseline
2	-87.5	1	Baseline
2	-87.5	1	Baseline
2	-87.5	1	Baseline
2	-87.5	0	Baseline
2	-87.5	0	Baseline
2	-87.5	0	Baseline
2	-87.5	1	Baseline
2	-87.5	0	Baseline
2	-87.5	0	Baseline
2	-87.5	0	Baseline
2	-87.5	0	Baseline
2	-87.5	1	Baseline
2	-87.5	1	Baseline
2	-87.5	1	Baseline
2	-87.5	1	Baseline
2	-87.5	1	Baseline
2	-87.5	1	Baseline
3	-87.5	0	Baseline
3	-87.5	0	Baseline
3	-87.5	0	Baseline
3	-87.5	0	Baseline
3	-87.5	0	Baseline
3	-87.5	0	Baseline
3	-87.5	0	Baseline
3	-87.5	1	Baseline
3	-87.5	0	Baseline
3	-87.5	0	Baseline
3	-87.5	1	Baseline
3	-87.5	1	Baseline
3	-87.5	1	Baseline
3	-87.5	0	Baseline
3	-87.5	0	Baseline
3	-87.5	0	Baseline
3	-87.5	0	Baseline
3	-87.5	1	Baseline
3	-87.5	0	Baseline
3	-87.5	1	Baseline
3	-87.5	1	Baseline
3	-87.5	1	Baseline
3	-87.5	0	Baseline
3	-87.5	1	Baseline
3	-87.5	1	Baseline
3	-87.5	0	Baseline
3	-87.5	0	Baseline
3	-87.5	0	Baseline
1	-43.75	0	Baseline
1	-43.75	0	Baseline
1	-43.75	1	Baseline
1	-43.75	1	Baseline
1	-43.75	0	Baseline
1	-43.75	0	Baseline
1	-43.75	1	Baseline
1	-43.75	1	Baseline
1	-43.75	1	Baseline
1	-43.75	0	Baseline
1	-43.75	0	Baseline
1	-43.75	0	Baseline
1	-43.75	0	Baseline
1	-43.75	1	Baseline
1	-43.75	1	Baseline
1	-43.75	1	Baseline
1	-43.75	0	Baseline
1	-43.75	0	Baseline
1	-43.75	1	Baseline
1	-43.75	1	Baseline
1	-43.75	1	Baseline
1	-43.75	1	Baseline
1	-43.75	1	Baseline
1	-43.75	1	Baseline
1	-43.75	0	Baseline
1	-43.75	0	Baseline
1	-43.75	1	Baseline
1	-43.75	1	Baseline
2	-43.75	0	Baseline
2	-43.75	0	Baseline
2	-43.75	0	Baseline
2	-43.75	0	Baseline
2	-43.75	0	Baseline
2	-43.75	0	Baseline
2	-43.75	0	Baseline
2	-43.75	0	Baseline
2	-43.75	0	Baseline
2	-43.75	1	Baseline
2	-43.75	0	Baseline
2	-43.75	1	Baseline
2	-43.75	0	Baseline
2	-43.75	1	Baseline
2	-43.75	0	Baseline
2	-43.75	0	Baseline
2	-43.75	0	Baseline
2	-43.75	0	Baseline
2	-43.75	0	Baseline
2	-43.75	0	Baseline
2	-43.75	1	Baseline
2	-43.75	1	Baseline
2	-43.75	0	Baseline
2	-43.75	0	Baseline
2	-43.75	0	Baseline
2	-43.75	1	Baseline
2	-43.75	0	Baseline
2	-43.75	0	Baseline
3	-43.75	1	Baseline
3	-43.75	1	Baseline
3	-43.75	0	Baseline
3	-43.75	0	Baseline
3	-43.75	0	Baseline
3	-43.75	0	Baseline
3	-43.75	0	Baseline
3	-43.75	1	Baseline
3	-43.75	0	Baseline
3	-43.75	0	Baseline
3	-43.75	1	Baseline
3	-43.75	0	Baseline
3	-43.75	0	Baseline
3	-43.75	1	Baseline
3	-43.75	1	Baseline
3	-43.75	0	Baseline
3	-43.75	0	Baseline
3	-43.75	0	Baseline
3	-43.75	0	Baseline
3	-43.75	0	Baseline
3	-43.75	0	Baseline
3	-43.75	0	Baseline
3	-43.75	0	Baseline
3	-43.75	0	Baseline
3	-43.75	0	Baseline
3	-43.75	0	Baseline
3	-43.75	0	Baseline
3	-43.75	0	Baseline
1	43.75	1	Baseline
1	43.75	0	Baseline
1	43.75	0	Baseline
1	43.75	1	Baseline
1	43.75	1	Baseline
1	43.75	0	Baseline
1	43.75	0	Baseline
1	43.75	1	Baseline
1	43.75	1	Baseline
1	43.75	0	Baseline
1	43.75	1	Baseline
1	43.75	0	Baseline
1	43.75	1	Baseline
1	43.75	1	Baseline
1	43.75	0	Baseline
1	43.75	0	Baseline
1	43.75	0	Baseline
1	43.75	1	Baseline
1	43.75	1	Baseline
1	43.75	0	Baseline
1	43.75	0	Baseline
1	43.75	0	Baseline
1	43.75	1	Baseline
1	43.75	0	Baseline
1	43.75	0	Baseline
1	43.75	0	Baseline
1	43.75	1	Baseline
1	43.75	0	Baseline
2	43.75	1	Baseline
2	43.75	0	Baseline
2	43.75	1	Baseline
2	43.75	0	Baseline
2	43.75	0	Baseline
2	43.75	0	Baseline
2	43.75	0	Baseline
2	43.75	0	Baseline
2	43.75	1	Baseline
2	43.75	0	Baseline
2	43.75	0	Baseline
2	43.75	1	Baseline
2	43.75	1	Baseline
2	43.75	1	Baseline
2	43.75	0	Baseline
2	43.75	0	Baseline
2	43.75	0	Baseline
2	43.75	1	Baseline
2	43.75	1	Baseline
2	43.75	0	Baseline
2	43.75	1	Baseline
2	43.75	0	Baseline
2	43.75	1	Baseline
2	43.75	0	Baseline
2	43.75	1	Baseline
2	43.75	1	Baseline
2	43.75	0	Baseline
2	43.75	1	Baseline
3	43.75	0	Baseline
3	43.75	0	Baseline
3	43.75	0	Baseline
3	43.75	1	Baseline
3	43.75	1	Baseline
3	43.75	0	Baseline
3	43.75	0	Baseline
3	43.75	1	Baseline
3	43.75	0	Baseline
3	43.75	0	Baseline
3	43.75	0	Baseline
3	43.75	1	Baseline
3	43.75	1	Baseline
3	43.75	0	Baseline
3	43.75	0	Baseline
3	43.75	1	Baseline
3	43.75	1	Baseline
3	43.75	0	Baseline
3	43.75	1	Baseline
3	43.75	1	Baseline
3	43.75	0	Baseline
3	43.75	0	Baseline
3	43.75	0	Baseline
3	43.75	0	Baseline
3	43.75	1	Baseline
3	43.75	1	Baseline
3	43.75	1	Baseline
3	43.75	1	Baseline
1	87.5	0	Baseline
1	87.5	1	Baseline
1	87.5	0	Baseline
1	87.5	1	Baseline
1	87.5	1	Baseline
1	87.5	0	Baseline
1	87.5	1	Baseline
1	87.5	0	Baseline
1	87.5	1	Baseline
1	87.5	1	Baseline
1	87.5	1	Baseline
1	87.5	1	Baseline
1	87.5	1	Baseline
1	87.5	1	Baseline
1	87.5	1	Baseline
1	87.5	1	Baseline
1	87.5	1	Baseline
1	87.5	1	Baseline
1	87.5	1	Baseline
1	87.5	1	Baseline
1	87.5	0	Baseline
1	87.5	1	Baseline
1	87.5	1	Baseline
1	87.5	1	Baseline
1	87.5	1	Baseline
1	87.5	1	Baseline
1	87.5	1	Baseline
1	87.5	0	Baseline
2	87.5	0	Baseline
2	87.5	0	Baseline
2	87.5	0	Baseline
2	87.5	0	Baseline
2	87.5	1	Baseline
2	87.5	0	Baseline
2	87.5	1	Baseline
2	87.5	1	Baseline
2	87.5	0	Baseline
2	87.5	0	Baseline
2	87.5	1	Baseline
2	87.5	0	Baseline
2	87.5	1	Baseline
2	87.5	1	Baseline
2	87.5	1	Baseline
2	87.5	1	Baseline
2	87.5	1	Baseline
2	87.5	1	Baseline
2	87.5	1	Baseline
2	87.5	1	Baseline
2	87.5	1	Baseline
2	87.5	1	Baseline
2	87.5	1	Baseline
2	87.5	1	Baseline
2	87.5	1	Baseline
2	87.5	1	Baseline
2	87.5	1	Baseline
2	87.5	0	Baseline
3	87.5	1	Baseline
3	87.5	0	Baseline
3	87.5	1	Baseline
3	87.5	0	Baseline
3	87.5	1	Baseline
3	87.5	0	Baseline
3	87.5	1	Baseline
3	87.5	0	Baseline
3	87.5	1	Baseline
3	87.5	1	Baseline
3	87.5	0	Baseline
3	87.5	0	Baseline
3	87.5	1	Baseline
3	87.5	1	Baseline
3	87.5	1	Baseline
3	87.5	0	Baseline
3	87.5	0	Baseline
3	87.5	1	Baseline
3	87.5	1	Baseline
3	87.5	1	Baseline
3	87.5	0	Baseline
3	87.5	0	Baseline
3	87.5	1	Baseline
3	87.5	0	Baseline
3	87.5	1	Baseline
3	87.5	1	Baseline
3	87.5	0	Baseline
3	87.5	1	Baseline
1	131.25	1	Baseline
1	131.25	1	Baseline
1	131.25	1	Baseline
1	131.25	1	Baseline
1	131.25	1	Baseline
1	131.25	1	Baseline
1	131.25	1	Baseline
1	131.25	1	Baseline
1	131.25	1	Baseline
1	131.25	1	Baseline
1	131.25	1	Baseline
1	131.25	1	Baseline
1	131.25	1	Baseline
1	131.25	0	Baseline
1	131.25	1	Baseline
1	131.25	1	Baseline
1	131.25	1	Baseline
1	131.25	1	Baseline
1	131.25	1	Baseline
1	131.25	1	Baseline
1	131.25	1	Baseline
1	131.25	1	Baseline
1	131.25	1	Baseline
1	131.25	1	Baseline
1	131.25	1	Baseline
1	131.25	1	Baseline
1	131.25	1	Baseline
1	131.25	1	Baseline
2	131.25	0	Baseline
2	131.25	0	Baseline
2	131.25	0	Baseline
2	131.25	0	Baseline
2	131.25	1	Baseline
2	131.25	0	Baseline
2	131.25	1	Baseline
2	131.25	1	Baseline
2	131.25	1	Baseline
2	131.25	0	Baseline
2	131.25	1	Baseline
2	131.25	1	Baseline
2	131.25	1	Baseline
2	131.25	1	Baseline
2	131.25	1	Baseline
2	131.25	1	Baseline
2	131.25	1	Baseline
2	131.25	1	Baseline
2	131.25	1	Baseline
2	131.25	1	Baseline
2	131.25	1	Baseline
2	131.25	1	Baseline
2	131.25	1	Baseline
2	131.25	1	Baseline
2	131.25	1	Baseline
2	131.25	1	Baseline
2	131.25	1	Baseline
2	131.25	1	Baseline
3	131.25	0	Baseline
3	131.25	1	Baseline
3	131.25	1	Baseline
3	131.25	1	Baseline
3	131.25	1	Baseline
3	131.25	1	Baseline
3	131.25	1	Baseline
3	131.25	1	Baseline
3	131.25	1	Baseline
3	131.25	1	Baseline
3	131.25	1	Baseline
3	131.25	0	Baseline
3	131.25	1	Baseline
3	131.25	1	Baseline
3	131.25	0	Baseline
3	131.25	1	Baseline
3	131.25	1	Baseline
3	131.25	1	Baseline
3	131.25	1	Baseline
3	131.25	1	Baseline
3	131.25	1	Baseline
3	131.25	0	Baseline
3	131.25	1	Baseline
3	131.25	1	Baseline
3	131.25	1	Baseline
3	131.25	1	Baseline
3	131.25	1	Baseline
3	131.25	1	Baseline
1	175	1	Baseline
1	175	1	Baseline
1	175	1	Baseline
1	175	0	Baseline
1	175	1	Baseline
1	175	1	Baseline
1	175	0	Baseline
1	175	1	Baseline
1	175	0	Baseline
1	175	1	Baseline
1	175	1	Baseline
1	175	1	Baseline
1	175	1	Baseline
1	175	1	Baseline
1	175	1	Baseline
1	175	1	Baseline
1	175	1	Baseline
1	175	1	Baseline
1	175	1	Baseline
1	175	1	Baseline
1	175	1	Baseline
1	175	1	Baseline
1	175	1	Baseline
1	175	1	Baseline
1	175	1	Baseline
1	175	0	Baseline
1	175	1	Baseline
1	175	1	Baseline
2	175	0	Baseline
2	175	1	Baseline
2	175	0	Baseline
2	175	1	Baseline
2	175	1	Baseline
2	175	1	Baseline
2	175	1	Baseline
2	175	1	Baseline
2	175	0	Baseline
2	175	1	Baseline
2	175	1	Baseline
2	175	0	Baseline
2	175	1	Baseline
2	175	1	Baseline
2	175	1	Baseline
2	175	1	Baseline
2	175	1	Baseline
2	175	1	Baseline
2	175	1	Baseline
2	175	1	Baseline
2	175	1	Baseline
2	175	1	Baseline
2	175	1	Baseline
2	175	0	Baseline
2	175	1	Baseline
2	175	1	Baseline
2	175	1	Baseline
2	175	1	Baseline
3	175	1	Baseline
3	175	1	Baseline
3	175	0	Baseline
3	175	1	Baseline
3	175	1	Baseline
3	175	1	Baseline
3	175	1	Baseline
3	175	1	Baseline
3	175	1	Baseline
3	175	1	Baseline
3	175	1	Baseline
3	175	0	Baseline
3	175	0	Baseline
3	175	1	Baseline
3	175	0	Baseline
3	175	1	Baseline
3	175	1	Baseline
3	175	1	Baseline
3	175	1	Baseline
3	175	1	Baseline
3	175	0	Baseline
3	175	1	Baseline
3	175	0	Baseline
3	175	1	Baseline
3	175	1	Baseline
3	175	1	Baseline
3	175	1	Baseline
3	175	1	Baseline
1	218.75	1	Baseline
1	218.75	0	Baseline
1	218.75	1	Baseline
1	218.75	1	Baseline
1	218.75	1	Baseline
1	218.75	1	Baseline
1	218.75	1	Baseline
1	218.75	1	Baseline
1	218.75	1	Baseline
1	218.75	1	Baseline
1	218.75	1	Baseline
1	218.75	1	Baseline
1	218.75	0	Baseline
1	218.75	1	Baseline
1	218.75	0	Baseline
1	218.75	1	Baseline
1	218.75	1	Baseline
1	218.75	1	Baseline
1	218.75	1	Baseline
1	218.75	1	Baseline
1	218.75	1	Baseline
1	218.75	1	Baseline
1	218.75	1	Baseline
1	218.75	0	Baseline
1	218.75	1	Baseline
1	218.75	1	Baseline
1	218.75	1	Baseline
1	218.75	1	Baseline
2	218.75	0	Baseline
2	218.75	1	Baseline
2	218.75	1	Baseline
2	218.75	1	Baseline
2	218.75	1	Baseline
2	218.75	1	Baseline
2	218.75	1	Baseline
2	218.75	1	Baseline
2	218.75	1	Baseline
2	218.75	1	Baseline
2	218.75	1	Baseline
2	218.75	1	Baseline
2	218.75	1	Baseline
2	218.75	1	Baseline
2	218.75	1	Baseline
2	218.75	1	Baseline
2	218.75	1	Baseline
2	218.75	1	Baseline
2	218.75	1	Baseline
2	218.75	1	Baseline
2	218.75	1	Baseline
2	218.75	1	Baseline
2	218.75	1	Baseline
2	218.75	1	Baseline
2	218.75	1	Baseline
2	218.75	1	Baseline
2	218.75	1	Baseline
2	218.75	1	Baseline
3	218.75	0	Baseline
3	218.75	1	Baseline
3	218.75	1	Baseline
3	218.75	1	Baseline
3	218.75	1	Baseline
3	218.75	1	Baseline
3	218.75	1	Baseline
3	218.75	1	Baseline
3	218.75	1	Baseline
3	218.75	1	Baseline
3	218.75	1	Baseline
3	218.75	1	Baseline
3	218.75	1	Baseline
3	218.75	1	Baseline
3	218.75	1	Baseline
3	218.75	1	Baseline
3	218.75	1	Baseline
3	218.75	1	Baseline
3	218.75	1	Baseline
3	218.75	1	Baseline
3	218.75	1	Baseline
3	218.75	1	Baseline
3	218.75	1	Baseline
3	218.75	1	Baseline
3	218.75	1	Baseline
3	218.75	1	Baseline
3	218.75	1	Baseline
3	218.75	1	Baseline
1	262.5	1	Baseline
1	262.5	1	Baseline
1	262.5	1	Baseline
1	262.5	1	Baseline
1	262.5	1	Baseline
1	262.5	1	Baseline
1	262.5	1	Baseline
1	262.5	1	Baseline
1	262.5	1	Baseline
1	262.5	1	Baseline
1	262.5	1	Baseline
1	262.5	1	Baseline
1	262.5	1	Baseline
1	262.5	1	Baseline
1	262.5	1	Baseline
1	262.5	0	Baseline
1	262.5	1	Baseline
1	262.5	1	Baseline
1	262.5	1	Baseline
1	262.5	1	Baseline
1	262.5	1	Baseline
1	262.5	0	Baseline
1	262.5	1	Baseline
1	262.5	1	Baseline
1	262.5	1	Baseline
1	262.5	1	Baseline
1	262.5	1	Baseline
1	262.5	1	Baseline
2	262.5	1	Baseline
2	262.5	0	Baseline
2	262.5	1	Baseline
2	262.5	0	Baseline
2	262.5	1	Baseline
2	262.5	1	Baseline
2	262.5	1	Baseline
2	262.5	1	Baseline
2	262.5	1	Baseline
2	262.5	1	Baseline
2	262.5	1	Baseline
2	262.5	1	Baseline
2	262.5	1	Baseline
2	262.5	1	Baseline
2	262.5	1	Baseline
2	262.5	1	Baseline
2	262.5	1	Baseline
2	262.5	1	Baseline
2	262.5	1	Baseline
2	262.5	1	Baseline
2	262.5	1	Baseline
2	262.5	1	Baseline
2	262.5	1	Baseline
2	262.5	1	Baseline
2	262.5	1	Baseline
2	262.5	1	Baseline
2	262.5	1	Baseline
2	262.5	1	Baseline
3	262.5	1	Baseline
3	262.5	1	Baseline
3	262.5	1	Baseline
3	262.5	1	Baseline
3	262.5	1	Baseline
3	262.5	1	Baseline
3	262.5	1	Baseline
3	262.5	1	Baseline
3	262.5	1	Baseline
3	262.5	1	Baseline
3	262.5	1	Baseline
3	262.5	1	Baseline
3	262.5	1	Baseline
3	262.5	1	Baseline
3	262.5	1	Baseline
3	262.5	1	Baseline
3	262.5	1	Baseline
3	262.5	1	Baseline
3	262.5	1	Baseline
3	262.5	1	Baseline
3	262.5	1	Baseline
3	262.5	1	Baseline
3	262.5	0	Baseline
3	262.5	1	Baseline
3	262.5	1	Baseline
3	262.5	1	Baseline
3	262.5	1	Baseline
3	262.5	1	Baseline
1	-262.5	1	-300
1	-262.5	1	-300
1	-262.5	1	-300
1	-262.5	1	-300
1	-262.5	0	-300
1	-262.5	0	-300
1	-262.5	1	-300
1	-262.5	1	-300
2	-262.5	1	-300
2	-262.5	1	-300
2	-262.5	1	-300
2	-262.5	1	-300
2	-262.5	1	-300
2	-262.5	1	-300
2	-262.5	1	-300
2	-262.5	1	-300
3	-262.5	1	-300
3	-262.5	1	-300
3	-262.5	1	-300
3	-262.5	1	-300
3	-262.5	1	-300
3	-262.5	1	-300
3	-262.5	0	-300
3	-262.5	1	-300
1	-218.75	1	-300
1	-218.75	1	-300
1	-218.75	1	-300
1	-218.75	0	-300
1	-218.75	1	-300
1	-218.75	1	-300
1	-218.75	1	-300
1	-218.75	1	-300
2	-218.75	1	-300
2	-218.75	0	-300
2	-218.75	1	-300
2	-218.75	0	-300
2	-218.75	1	-300
2	-218.75	0	-300
2	-218.75	1	-300
2	-218.75	1	-300
3	-218.75	1	-300
3	-218.75	0	-300
3	-218.75	0	-300
3	-218.75	1	-300
3	-218.75	1	-300
3	-218.75	0	-300
3	-218.75	1	-300
3	-218.75	0	-300
1	-175	1	-300
1	-175	1	-300
1	-175	1	-300
1	-175	1	-300
1	-175	1	-300
1	-175	1	-300
1	-175	1	-300
1	-175	1	-300
2	-175	1	-300
2	-175	0	-300
2	-175	1	-300
2	-175	0	-300
2	-175	0	-300
2	-175	0	-300
2	-175	0	-300
2	-175	1	-300
3	-175	0	-300
3	-175	0	-300
3	-175	0	-300
3	-175	0	-300
3	-175	1	-300
3	-175	1	-300
3	-175	1	-300
3	-175	0	-300
1	-131.25	1	-300
1	-131.25	1	-300
1	-131.25	1	-300
1	-131.25	1	-300
1	-131.25	0	-300
1	-131.25	1	-300
1	-131.25	1	-300
1	-131.25	0	-300
2	-131.25	1	-300
2	-131.25	0	-300
2	-131.25	0	-300
2	-131.25	1	-300
2	-131.25	0	-300
2	-131.25	0	-300
2	-131.25	0	-300
2	-131.25	0	-300
3	-131.25	1	-300
3	-131.25	1	-300
3	-131.25	0	-300
3	-131.25	1	-300
3	-131.25	1	-300
3	-131.25	0	-300
3	-131.25	0	-300
3	-131.25	1	-300
1	-87.5	0	-300
1	-87.5	1	-300
1	-87.5	1	-300
1	-87.5	0	-300
1	-87.5	1	-300
1	-87.5	0	-300
1	-87.5	1	-300
1	-87.5	0	-300
2	-87.5	0	-300
2	-87.5	0	-300
2	-87.5	1	-300
2	-87.5	0	-300
2	-87.5	0	-300
2	-87.5	1	-300
2	-87.5	0	-300
2	-87.5	0	-300
3	-87.5	0	-300
3	-87.5	0	-300
3	-87.5	0	-300
3	-87.5	1	-300
3	-87.5	1	-300
3	-87.5	0	-300
3	-87.5	0	-300
3	-87.5	0	-300
1	-43.75	1	-300
1	-43.75	1	-300
1	-43.75	1	-300
1	-43.75	1	-300
1	-43.75	1	-300
1	-43.75	0	-300
1	-43.75	1	-300
1	-43.75	1	-300
2	-43.75	0	-300
2	-43.75	1	-300
2	-43.75	0	-300
2	-43.75	0	-300
2	-43.75	0	-300
2	-43.75	1	-300
2	-43.75	0	-300
2	-43.75	0	-300
3	-43.75	0	-300
3	-43.75	0	-300
3	-43.75	0	-300
3	-43.75	0	-300
3	-43.75	0	-300
3	-43.75	0	-300
3	-43.75	1	-300
3	-43.75	1	-300
1	43.75	0	-300
1	43.75	0	-300
1	43.75	1	-300
1	43.75	1	-300
1	43.75	1	-300
1	43.75	1	-300
1	43.75	0	-300
1	43.75	1	-300
2	43.75	0	-300
2	43.75	0	-300
2	43.75	1	-300
2	43.75	0	-300
2	43.75	0	-300
2	43.75	1	-300
2	43.75	0	-300
2	43.75	0	-300
3	43.75	0	-300
3	43.75	1	-300
3	43.75	0	-300
3	43.75	0	-300
3	43.75	0	-300
3	43.75	1	-300
3	43.75	0	-300
3	43.75	0	-300
1	87.5	1	-300
1	87.5	1	-300
1	87.5	0	-300
1	87.5	0	-300
1	87.5	1	-300
1	87.5	0	-300
1	87.5	0	-300
1	87.5	1	-300
2	87.5	1	-300
2	87.5	0	-300
2	87.5	1	-300
2	87.5	0	-300
2	87.5	0	-300
2	87.5	1	-300
2	87.5	1	-300
2	87.5	0	-300
3	87.5	1	-300
3	87.5	1	-300
3	87.5	0	-300
3	87.5	0	-300
3	87.5	0	-300
3	87.5	0	-300
3	87.5	1	-300
3	87.5	1	-300
1	131.25	1	-300
1	131.25	1	-300
1	131.25	1	-300
1	131.25	1	-300
1	131.25	1	-300
1	131.25	1	-300
1	131.25	1	-300
1	131.25	1	-300
2	131.25	1	-300
2	131.25	1	-300
2	131.25	0	-300
2	131.25	1	-300
2	131.25	1	-300
2	131.25	1	-300
2	131.25	1	-300
2	131.25	1	-300
3	131.25	1	-300
3	131.25	0	-300
3	131.25	1	-300
3	131.25	0	-300
3	131.25	1	-300
3	131.25	1	-300
3	131.25	1	-300
3	131.25	1	-300
1	175	1	-300
1	175	1	-300
1	175	0	-300
1	175	1	-300
1	175	1	-300
1	175	1	-300
1	175	0	-300
1	175	1	-300
2	175	1	-300
2	175	0	-300
2	175	1	-300
2	175	1	-300
2	175	1	-300
2	175	1	-300
2	175	1	-300
2	175	1	-300
3	175	0	-300
3	175	1	-300
3	175	1	-300
3	175	1	-300
3	175	1	-300
3	175	1	-300
3	175	1	-300
3	175	1	-300
1	218.75	1	-300
1	218.75	1	-300
1	218.75	1	-300
1	218.75	1	-300
1	218.75	1	-300
1	218.75	1	-300
1	218.75	1	-300
1	218.75	1	-300
2	218.75	1	-300
2	218.75	1	-300
2	218.75	1	-300
2	218.75	1	-300
2	218.75	1	-300
2	218.75	1	-300
2	218.75	1	-300
2	218.75	0	-300
3	218.75	1	-300
3	218.75	1	-300
3	218.75	1	-300
3	218.75	1	-300
3	218.75	1	-300
3	218.75	1	-300
3	218.75	1	-300
3	218.75	1	-300
1	262.5	1	-300
1	262.5	1	-300
1	262.5	0	-300
1	262.5	1	-300
1	262.5	1	-300
1	262.5	1	-300
1	262.5	1	-300
1	262.5	0	-300
2	262.5	1	-300
2	262.5	1	-300
2	262.5	1	-300
2	262.5	1	-300
2	262.5	1	-300
2	262.5	1	-300
2	262.5	1	-300
2	262.5	1	-300
3	262.5	1	-300
3	262.5	1	-300
3	262.5	1	-300
3	262.5	1	-300
3	262.5	0	-300
3	262.5	1	-300
3	262.5	1	-300
3	262.5	1	-300
1	-262.5	0	0
1	-262.5	1	0
1	-262.5	1	0
1	-262.5	1	0
1	-262.5	1	0
1	-262.5	1	0
1	-262.5	1	0
1	-262.5	1	0
2	-262.5	1	0
2	-262.5	1	0
2	-262.5	0	0
2	-262.5	1	0
2	-262.5	1	0
2	-262.5	1	0
2	-262.5	1	0
2	-262.5	1	0
3	-262.5	1	0
3	-262.5	1	0
3	-262.5	1	0
3	-262.5	1	0
3	-262.5	1	0
3	-262.5	1	0
3	-262.5	1	0
3	-262.5	1	0
1	-218.75	1	0
1	-218.75	0	0
1	-218.75	1	0
1	-218.75	1	0
1	-218.75	1	0
1	-218.75	1	0
1	-218.75	1	0
1	-218.75	1	0
2	-218.75	1	0
2	-218.75	1	0
2	-218.75	0	0
2	-218.75	1	0
2	-218.75	1	0
2	-218.75	1	0
2	-218.75	1	0
2	-218.75	1	0
3	-218.75	0	0
3	-218.75	1	0
3	-218.75	1	0
3	-218.75	1	0
3	-218.75	1	0
3	-218.75	1	0
3	-218.75	1	0
3	-218.75	0	0
1	-175	1	0
1	-175	1	0
1	-175	1	0
1	-175	1	0
1	-175	1	0
1	-175	1	0
1	-175	1	0
1	-175	1	0
2	-175	0	0
2	-175	1	0
2	-175	1	0
2	-175	1	0
2	-175	1	0
2	-175	0	0
2	-175	1	0
2	-175	1	0
3	-175	0	0
3	-175	0	0
3	-175	0	0
3	-175	1	0
3	-175	1	0
3	-175	0	0
3	-175	1	0
3	-175	1	0
1	-131.25	1	0
1	-131.25	0	0
1	-131.25	1	0
1	-131.25	1	0
1	-131.25	1	0
1	-131.25	1	0
1	-131.25	1	0
1	-131.25	1	0
2	-131.25	1	0
2	-131.25	1	0
2	-131.25	1	0
2	-131.25	1	0
2	-131.25	1	0
2	-131.25	1	0
2	-131.25	1	0
2	-131.25	1	0
3	-131.25	1	0
3	-131.25	0	0
3	-131.25	1	0
3	-131.25	0	0
3	-131.25	1	0
3	-131.25	1	0
3	-131.25	0	0
3	-131.25	1	0
1	-87.5	0	0
1	-87.5	1	0
1	-87.5	1	0
1	-87.5	1	0
1	-87.5	1	0
1	-87.5	1	0
1	-87.5	1	0
1	-87.5	1	0
2	-87.5	1	0
2	-87.5	0	0
2	-87.5	0	0
2	-87.5	1	0
2	-87.5	0	0
2	-87.5	0	0
2	-87.5	1	0
2	-87.5	1	0
3	-87.5	1	0
3	-87.5	0	0
3	-87.5	0	0
3	-87.5	0	0
3	-87.5	1	0
3	-87.5	0	0
3	-87.5	0	0
3	-87.5	0	0
1	-43.75	1	0
1	-43.75	0	0
1	-43.75	1	0
1	-43.75	0	0
1	-43.75	1	0
1	-43.75	0	0
1	-43.75	1	0
1	-43.75	0	0
2	-43.75	0	0
2	-43.75	0	0
2	-43.75	0	0
2	-43.75	1	0
2	-43.75	1	0
2	-43.75	1	0
2	-43.75	0	0
2	-43.75	0	0
3	-43.75	1	0
3	-43.75	0	0
3	-43.75	1	0
3	-43.75	1	0
3	-43.75	0	0
3	-43.75	1	0
3	-43.75	0	0
3	-43.75	1	0
1	43.75	1	0
1	43.75	0	0
1	43.75	1	0
1	43.75	1	0
1	43.75	0	0
1	43.75	0	0
1	43.75	1	0
1	43.75	1	0
2	43.75	1	0
2	43.75	0	0
2	43.75	1	0
2	43.75	0	0
2	43.75	1	0
2	43.75	1	0
2	43.75	0	0
2	43.75	0	0
3	43.75	1	0
3	43.75	0	0
3	43.75	0	0
3	43.75	0	0
3	43.75	1	0
3	43.75	1	0
3	43.75	1	0
3	43.75	0	0
1	87.5	0	0
1	87.5	1	0
1	87.5	1	0
1	87.5	0	0
1	87.5	1	0
1	87.5	1	0
1	87.5	1	0
1	87.5	1	0
2	87.5	1	0
2	87.5	1	0
2	87.5	1	0
2	87.5	1	0
2	87.5	1	0
2	87.5	1	0
2	87.5	1	0
2	87.5	1	0
3	87.5	1	0
3	87.5	1	0
3	87.5	1	0
3	87.5	0	0
3	87.5	1	0
3	87.5	1	0
3	87.5	1	0
3	87.5	1	0
1	131.25	0	0
1	131.25	1	0
1	131.25	1	0
1	131.25	1	0
1	131.25	1	0
1	131.25	0	0
1	131.25	1	0
1	131.25	1	0
2	131.25	1	0
2	131.25	1	0
2	131.25	1	0
2	131.25	1	0
2	131.25	1	0
2	131.25	1	0
2	131.25	1	0
2	131.25	1	0
3	131.25	0	0
3	131.25	0	0
3	131.25	1	0
3	131.25	0	0
3	131.25	1	0
3	131.25	1	0
3	131.25	1	0
3	131.25	1	0
1	175	1	0
1	175	1	0
1	175	1	0
1	175	1	0
1	175	1	0
1	175	1	0
1	175	1	0
1	175	1	0
2	175	1	0
2	175	1	0
2	175	1	0
2	175	1	0
2	175	1	0
2	175	1	0
2	175	1	0
2	175	1	0
3	175	1	0
3	175	0	0
3	175	1	0
3	175	1	0
3	175	1	0
3	175	1	0
3	175	1	0
3	175	0	0
1	218.75	1	0
1	218.75	1	0
1	218.75	1	0
1	218.75	1	0
1	218.75	1	0
1	218.75	1	0
1	218.75	1	0
1	218.75	1	0
2	218.75	0	0
2	218.75	1	0
2	218.75	1	0
2	218.75	1	0
2	218.75	1	0
2	218.75	1	0
2	218.75	1	0
2	218.75	1	0
3	218.75	1	0
3	218.75	1	0
3	218.75	1	0
3	218.75	1	0
3	218.75	1	0
3	218.75	1	0
3	218.75	1	0
3	218.75	1	0
1	262.5	1	0
1	262.5	1	0
1	262.5	1	0
1	262.5	1	0
1	262.5	1	0
1	262.5	1	0
1	262.5	1	0
1	262.5	1	0
2	262.5	1	0
2	262.5	1	0
2	262.5	1	0
2	262.5	1	0
2	262.5	1	0
2	262.5	1	0
2	262.5	1	0
2	262.5	1	0
3	262.5	1	0
3	262.5	1	0
3	262.5	1	0
3	262.5	0	0
3	262.5	1	0
3	262.5	1	0
3	262.5	1	0
3	262.5	1	0
1	-262.5	1	300
1	-262.5	1	300
1	-262.5	0	300
1	-262.5	1	300
1	-262.5	1	300
1	-262.5	1	300
1	-262.5	0	300
1	-262.5	1	300
2	-262.5	1	300
2	-262.5	0	300
2	-262.5	0	300
2	-262.5	1	300
2	-262.5	1	300
2	-262.5	1	300
2	-262.5	0	300
2	-262.5	1	300
3	-262.5	0	300
3	-262.5	1	300
3	-262.5	0	300
3	-262.5	1	300
3	-262.5	1	300
3	-262.5	1	300
3	-262.5	0	300
3	-262.5	1	300
1	-218.75	1	300
1	-218.75	1	300
1	-218.75	1	300
1	-218.75	1	300
1	-218.75	1	300
1	-218.75	1	300
1	-218.75	1	300
1	-218.75	1	300
2	-218.75	1	300
2	-218.75	1	300
2	-218.75	0	300
2	-218.75	1	300
2	-218.75	1	300
2	-218.75	1	300
2	-218.75	0	300
2	-218.75	1	300
3	-218.75	1	300
3	-218.75	1	300
3	-218.75	1	300
3	-218.75	1	300
3	-218.75	1	300
3	-218.75	1	300
3	-218.75	1	300
3	-218.75	1	300
1	-175	1	300
1	-175	1	300
1	-175	1	300
1	-175	1	300
1	-175	0	300
1	-175	0	300
1	-175	1	300
1	-175	1	300
2	-175	1	300
2	-175	1	300
2	-175	1	300
2	-175	0	300
2	-175	0	300
2	-175	1	300
2	-175	1	300
2	-175	0	300
3	-175	0	300
3	-175	0	300
3	-175	1	300
3	-175	1	300
3	-175	1	300
3	-175	1	300
3	-175	1	300
3	-175	1	300
1	-131.25	1	300
1	-131.25	1	300
1	-131.25	1	300
1	-131.25	0	300
1	-131.25	1	300
1	-131.25	1	300
1	-131.25	1	300
1	-131.25	0	300
2	-131.25	1	300
2	-131.25	0	300
2	-131.25	0	300
2	-131.25	0	300
2	-131.25	0	300
2	-131.25	1	300
2	-131.25	0	300
2	-131.25	0	300
3	-131.25	1	300
3	-131.25	0	300
3	-131.25	0	300
3	-131.25	1	300
3	-131.25	1	300
3	-131.25	1	300
3	-131.25	0	300
3	-131.25	1	300
1	-87.5	1	300
1	-87.5	1	300
1	-87.5	1	300
1	-87.5	1	300
1	-87.5	1	300
1	-87.5	1	300
1	-87.5	1	300
1	-87.5	1	300
2	-87.5	0	300
2	-87.5	0	300
2	-87.5	0	300
2	-87.5	1	300
2	-87.5	1	300
2	-87.5	0	300
2	-87.5	0	300
2	-87.5	1	300
3	-87.5	0	300
3	-87.5	1	300
3	-87.5	1	300
3	-87.5	0	300
3	-87.5	0	300
3	-87.5	0	300
3	-87.5	1	300
3	-87.5	0	300
1	-43.75	1	300
1	-43.75	1	300
1	-43.75	1	300
1	-43.75	1	300
1	-43.75	0	300
1	-43.75	0	300
1	-43.75	1	300
1	-43.75	1	300
2	-43.75	0	300
2	-43.75	0	300
2	-43.75	0	300
2	-43.75	0	300
2	-43.75	0	300
2	-43.75	0	300
2	-43.75	0	300
2	-43.75	0	300
3	-43.75	0	300
3	-43.75	0	300
3	-43.75	0	300
3	-43.75	0	300
3	-43.75	0	300
3	-43.75	0	300
3	-43.75	0	300
3	-43.75	0	300
1	43.75	0	300
1	43.75	1	300
1	43.75	0	300
1	43.75	1	300
1	43.75	1	300
1	43.75	1	300
1	43.75	0	300
1	43.75	1	300
2	43.75	0	300
2	43.75	1	300
2	43.75	0	300
2	43.75	0	300
2	43.75	1	300
2	43.75	0	300
2	43.75	0	300
2	43.75	0	300
3	43.75	0	300
3	43.75	0	300
3	43.75	1	300
3	43.75	0	300
3	43.75	0	300
3	43.75	0	300
3	43.75	1	300
3	43.75	0	300
1	87.5	1	300
1	87.5	0	300
1	87.5	0	300
1	87.5	0	300
1	87.5	1	300
1	87.5	1	300
1	87.5	0	300
1	87.5	0	300
2	87.5	0	300
2	87.5	0	300
2	87.5	0	300
2	87.5	0	300
2	87.5	0	300
2	87.5	1	300
2	87.5	0	300
2	87.5	0	300
3	87.5	1	300
3	87.5	0	300
3	87.5	0	300
3	87.5	0	300
3	87.5	1	300
3	87.5	0	300
3	87.5	0	300
3	87.5	0	300
1	131.25	1	300
1	131.25	1	300
1	131.25	1	300
1	131.25	0	300
1	131.25	1	300
1	131.25	1	300
1	131.25	1	300
1	131.25	0	300
2	131.25	1	300
2	131.25	0	300
2	131.25	0	300
2	131.25	1	300
2	131.25	1	300
2	131.25	1	300
2	131.25	0	300
2	131.25	1	300
3	131.25	1	300
3	131.25	1	300
3	131.25	0	300
3	131.25	1	300
3	131.25	1	300
3	131.25	1	300
3	131.25	0	300
3	131.25	1	300
1	175	1	300
1	175	0	300
1	175	0	300
1	175	1	300
1	175	1	300
1	175	1	300
1	175	0	300
1	175	1	300
2	175	1	300
2	175	0	300
2	175	0	300
2	175	1	300
2	175	1	300
2	175	1	300
2	175	0	300
2	175	1	300
3	175	1	300
3	175	1	300
3	175	1	300
3	175	0	300
3	175	1	300
3	175	1	300
3	175	1	300
3	175	0	300
1	218.75	1	300
1	218.75	0	300
1	218.75	0	300
1	218.75	0	300
1	218.75	1	300
1	218.75	0	300
1	218.75	0	300
1	218.75	0	300
2	218.75	0	300
2	218.75	1	300
2	218.75	0	300
2	218.75	0	300
2	218.75	1	300
2	218.75	1	300
2	218.75	0	300
2	218.75	0	300
3	218.75	1	300
3	218.75	1	300
3	218.75	0	300
3	218.75	1	300
3	218.75	1	300
3	218.75	1	300
3	218.75	0	300
3	218.75	1	300
1	262.5	1	300
1	262.5	1	300
1	262.5	0	300
1	262.5	1	300
1	262.5	1	300
1	262.5	1	300
1	262.5	0	300
1	262.5	1	300
2	262.5	1	300
2	262.5	1	300
2	262.5	1	300
2	262.5	1	300
2	262.5	0	300
2	262.5	1	300
2	262.5	1	300
2	262.5	1	300
3	262.5	1	300
3	262.5	1	300
3	262.5	1	300
3	262.5	1	300
3	262.5	1	300
3	262.5	0	300
3	262.5	1	300
3	262.5	1	300
