# Supplementary material for: Sensory adaptation for timing perception
Source: Proc Biol Sci. 2015 Apr 22;282(1805):20142833. doi: 10.1098/rspb.2014.2833 (PMC4389610; doi:10.1098/rspb.2014.2833)
Supplement: DL.txt [file rspb20142833supp5.txt]

position	x	response	condition
1	-218.75	1	Baseline
1	-218.75	1	Baseline
1	-218.75	1	Baseline
1	-218.75	1	Baseline
1	-218.75	1	Baseline
1	-218.75	1	Baseline
1	-218.75	1	Baseline
1	-218.75	1	Baseline
1	-218.75	1	Baseline
1	-218.75	1	Baseline
1	-218.75	1	Baseline
1	-218.75	1	Baseline
1	-218.75	1	Baseline
1	-218.75	1	Baseline
1	-218.75	1	Baseline
1	-218.75	1	Baseline
1	-218.75	1	Baseline
1	-218.75	1	Baseline
1	-218.75	1	Baseline
1	-218.75	1	Baseline
1	-218.75	1	Baseline
1	-218.75	1	Baseline
1	-218.75	1	Baseline
1	-218.75	1	Baseline
1	-218.75	1	Baseline
1	-218.75	1	Baseline
1	-218.75	1	Baseline
1	-218.75	1	Baseline
1	-218.75	1	Baseline
1	-218.75	1	Baseline
1	-218.75	1	Baseline
1	-218.75	1	Baseline
1	-218.75	1	Baseline
1	-218.75	1	Baseline
1	-218.75	1	Baseline
1	-218.75	1	Baseline
1	-218.75	1	Baseline
1	-218.75	1	Baseline
1	-218.75	1	Baseline
1	-218.75	1	Baseline
1	-218.75	1	Baseline
1	-218.75	1	Baseline
1	-218.75	0	Baseline
1	-218.75	1	Baseline
1	-218.75	1	Baseline
1	-218.75	1	Baseline
1	-218.75	1	Baseline
1	-218.75	1	Baseline
1	-218.75	1	Baseline
1	-218.75	1	Baseline
1	-218.75	1	Baseline
1	-218.75	1	Baseline
1	-218.75	1	Baseline
1	-218.75	1	Baseline
1	-218.75	0	Baseline
1	-218.75	1	Baseline
1	-218.75	1	Baseline
1	-218.75	0	Baseline
1	-218.75	1	Baseline
1	-218.75	1	Baseline
1	-218.75	1	Baseline
1	-218.75	1	Baseline
1	-218.75	1	Baseline
1	-218.75	0	Baseline
1	-218.75	1	Baseline
1	-218.75	1	Baseline
1	-218.75	1	Baseline
1	-218.75	1	Baseline
1	-218.75	1	Baseline
1	-218.75	1	Baseline
2	-218.75	1	Baseline
2	-218.75	1	Baseline
2	-218.75	0	Baseline
2	-218.75	1	Baseline
2	-218.75	1	Baseline
2	-218.75	1	Baseline
2	-218.75	1	Baseline
2	-218.75	1	Baseline
2	-218.75	1	Baseline
2	-218.75	1	Baseline
2	-218.75	1	Baseline
2	-218.75	1	Baseline
2	-218.75	1	Baseline
2	-218.75	1	Baseline
2	-218.75	1	Baseline
2	-218.75	1	Baseline
2	-218.75	1	Baseline
2	-218.75	0	Baseline
2	-218.75	1	Baseline
2	-218.75	1	Baseline
2	-218.75	1	Baseline
2	-218.75	1	Baseline
2	-218.75	1	Baseline
2	-218.75	1	Baseline
2	-218.75	1	Baseline
2	-218.75	1	Baseline
2	-218.75	1	Baseline
2	-218.75	1	Baseline
2	-218.75	1	Baseline
2	-218.75	0	Baseline
2	-218.75	1	Baseline
2	-218.75	1	Baseline
2	-218.75	1	Baseline
2	-218.75	1	Baseline
2	-218.75	1	Baseline
2	-218.75	1	Baseline
2	-218.75	1	Baseline
2	-218.75	1	Baseline
2	-218.75	1	Baseline
2	-218.75	1	Baseline
2	-218.75	0	Baseline
2	-218.75	1	Baseline
2	-218.75	1	Baseline
2	-218.75	1	Baseline
2	-218.75	1	Baseline
2	-218.75	1	Baseline
2	-218.75	1	Baseline
2	-218.75	1	Baseline
2	-218.75	1	Baseline
2	-218.75	1	Baseline
2	-218.75	1	Baseline
2	-218.75	1	Baseline
2	-218.75	1	Baseline
2	-218.75	1	Baseline
2	-218.75	1	Baseline
2	-218.75	1	Baseline
2	-218.75	1	Baseline
2	-218.75	1	Baseline
2	-218.75	1	Baseline
2	-218.75	1	Baseline
2	-218.75	1	Baseline
2	-218.75	1	Baseline
2	-218.75	0	Baseline
2	-218.75	1	Baseline
2	-218.75	1	Baseline
2	-218.75	1	Baseline
2	-218.75	0	Baseline
2	-218.75	1	Baseline
2	-218.75	1	Baseline
2	-218.75	1	Baseline
3	-218.75	1	Baseline
3	-218.75	1	Baseline
3	-218.75	1	Baseline
3	-218.75	1	Baseline
3	-218.75	1	Baseline
3	-218.75	1	Baseline
3	-218.75	1	Baseline
3	-218.75	1	Baseline
3	-218.75	1	Baseline
3	-218.75	1	Baseline
3	-218.75	0	Baseline
3	-218.75	1	Baseline
3	-218.75	1	Baseline
3	-218.75	1	Baseline
3	-218.75	1	Baseline
3	-218.75	1	Baseline
3	-218.75	1	Baseline
3	-218.75	1	Baseline
3	-218.75	1	Baseline
3	-218.75	1	Baseline
3	-218.75	0	Baseline
3	-218.75	1	Baseline
3	-218.75	0	Baseline
3	-218.75	1	Baseline
3	-218.75	1	Baseline
3	-218.75	1	Baseline
3	-218.75	1	Baseline
3	-218.75	1	Baseline
3	-218.75	1	Baseline
3	-218.75	1	Baseline
3	-218.75	0	Baseline
3	-218.75	1	Baseline
3	-218.75	1	Baseline
3	-218.75	1	Baseline
3	-218.75	1	Baseline
3	-218.75	0	Baseline
3	-218.75	0	Baseline
3	-218.75	1	Baseline
3	-218.75	1	Baseline
3	-218.75	1	Baseline
3	-218.75	0	Baseline
3	-218.75	1	Baseline
3	-218.75	1	Baseline
3	-218.75	1	Baseline
3	-218.75	1	Baseline
3	-218.75	0	Baseline
3	-218.75	0	Baseline
3	-218.75	1	Baseline
3	-218.75	0	Baseline
3	-218.75	0	Baseline
3	-218.75	1	Baseline
3	-218.75	0	Baseline
3	-218.75	1	Baseline
3	-218.75	0	Baseline
3	-218.75	1	Baseline
3	-218.75	1	Baseline
3	-218.75	0	Baseline
3	-218.75	1	Baseline
3	-218.75	1	Baseline
3	-218.75	1	Baseline
3	-218.75	1	Baseline
3	-218.75	1	Baseline
3	-218.75	1	Baseline
3	-218.75	0	Baseline
3	-218.75	1	Baseline
3	-218.75	1	Baseline
3	-218.75	1	Baseline
3	-218.75	1	Baseline
3	-218.75	1	Baseline
3	-218.75	0	Baseline
1	-187.5	1	Baseline
1	-187.5	1	Baseline
1	-187.5	0	Baseline
1	-187.5	1	Baseline
1	-187.5	1	Baseline
1	-187.5	1	Baseline
1	-187.5	1	Baseline
1	-187.5	0	Baseline
1	-187.5	0	Baseline
1	-187.5	1	Baseline
1	-187.5	1	Baseline
1	-187.5	1	Baseline
1	-187.5	0	Baseline
1	-187.5	1	Baseline
1	-187.5	1	Baseline
1	-187.5	1	Baseline
1	-187.5	1	Baseline
1	-187.5	0	Baseline
1	-187.5	1	Baseline
1	-187.5	1	Baseline
1	-187.5	1	Baseline
1	-187.5	1	Baseline
1	-187.5	1	Baseline
1	-187.5	1	Baseline
1	-187.5	1	Baseline
1	-187.5	1	Baseline
1	-187.5	1	Baseline
1	-187.5	1	Baseline
1	-187.5	1	Baseline
1	-187.5	0	Baseline
1	-187.5	0	Baseline
1	-187.5	1	Baseline
1	-187.5	1	Baseline
1	-187.5	0	Baseline
1	-187.5	1	Baseline
1	-187.5	1	Baseline
1	-187.5	1	Baseline
1	-187.5	0	Baseline
1	-187.5	1	Baseline
1	-187.5	1	Baseline
1	-187.5	0	Baseline
1	-187.5	1	Baseline
1	-187.5	1	Baseline
1	-187.5	1	Baseline
1	-187.5	1	Baseline
1	-187.5	0	Baseline
1	-187.5	1	Baseline
1	-187.5	1	Baseline
1	-187.5	1	Baseline
1	-187.5	1	Baseline
1	-187.5	1	Baseline
1	-187.5	0	Baseline
1	-187.5	1	Baseline
1	-187.5	1	Baseline
1	-187.5	1	Baseline
1	-187.5	1	Baseline
1	-187.5	1	Baseline
1	-187.5	1	Baseline
1	-187.5	1	Baseline
1	-187.5	1	Baseline
1	-187.5	1	Baseline
1	-187.5	0	Baseline
1	-187.5	1	Baseline
1	-187.5	1	Baseline
1	-187.5	1	Baseline
1	-187.5	1	Baseline
1	-187.5	1	Baseline
1	-187.5	1	Baseline
1	-187.5	1	Baseline
1	-187.5	1	Baseline
2	-187.5	1	Baseline
2	-187.5	1	Baseline
2	-187.5	1	Baseline
2	-187.5	0	Baseline
2	-187.5	1	Baseline
2	-187.5	1	Baseline
2	-187.5	0	Baseline
2	-187.5	1	Baseline
2	-187.5	1	Baseline
2	-187.5	1	Baseline
2	-187.5	1	Baseline
2	-187.5	1	Baseline
2	-187.5	1	Baseline
2	-187.5	1	Baseline
2	-187.5	1	Baseline
2	-187.5	1	Baseline
2	-187.5	0	Baseline
2	-187.5	1	Baseline
2	-187.5	1	Baseline
2	-187.5	1	Baseline
2	-187.5	1	Baseline
2	-187.5	1	Baseline
2	-187.5	1	Baseline
2	-187.5	1	Baseline
2	-187.5	1	Baseline
2	-187.5	1	Baseline
2	-187.5	1	Baseline
2	-187.5	1	Baseline
2	-187.5	1	Baseline
2	-187.5	0	Baseline
2	-187.5	1	Baseline
2	-187.5	1	Baseline
2	-187.5	1	Baseline
2	-187.5	1	Baseline
2	-187.5	1	Baseline
2	-187.5	1	Baseline
2	-187.5	1	Baseline
2	-187.5	1	Baseline
2	-187.5	1	Baseline
2	-187.5	1	Baseline
2	-187.5	0	Baseline
2	-187.5	0	Baseline
2	-187.5	1	Baseline
2	-187.5	0	Baseline
2	-187.5	0	Baseline
2	-187.5	1	Baseline
2	-187.5	1	Baseline
2	-187.5	0	Baseline
2	-187.5	1	Baseline
2	-187.5	1	Baseline
2	-187.5	1	Baseline
2	-187.5	1	Baseline
2	-187.5	1	Baseline
2	-187.5	1	Baseline
2	-187.5	1	Baseline
2	-187.5	1	Baseline
2	-187.5	1	Baseline
2	-187.5	0	Baseline
2	-187.5	0	Baseline
2	-187.5	1	Baseline
2	-187.5	1	Baseline
2	-187.5	1	Baseline
2	-187.5	0	Baseline
2	-187.5	1	Baseline
2	-187.5	1	Baseline
2	-187.5	1	Baseline
2	-187.5	1	Baseline
2	-187.5	0	Baseline
2	-187.5	1	Baseline
2	-187.5	1	Baseline
3	-187.5	1	Baseline
3	-187.5	1	Baseline
3	-187.5	1	Baseline
3	-187.5	1	Baseline
3	-187.5	1	Baseline
3	-187.5	1	Baseline
3	-187.5	1	Baseline
3	-187.5	1	Baseline
3	-187.5	1	Baseline
3	-187.5	1	Baseline
3	-187.5	1	Baseline
3	-187.5	1	Baseline
3	-187.5	1	Baseline
3	-187.5	1	Baseline
3	-187.5	0	Baseline
3	-187.5	1	Baseline
3	-187.5	1	Baseline
3	-187.5	1	Baseline
3	-187.5	1	Baseline
3	-187.5	1	Baseline
3	-187.5	1	Baseline
3	-187.5	1	Baseline
3	-187.5	1	Baseline
3	-187.5	1	Baseline
3	-187.5	1	Baseline
3	-187.5	1	Baseline
3	-187.5	1	Baseline
3	-187.5	1	Baseline
3	-187.5	1	Baseline
3	-187.5	0	Baseline
3	-187.5	1	Baseline
3	-187.5	0	Baseline
3	-187.5	1	Baseline
3	-187.5	1	Baseline
3	-187.5	1	Baseline
3	-187.5	1	Baseline
3	-187.5	1	Baseline
3	-187.5	1	Baseline
3	-187.5	1	Baseline
3	-187.5	1	Baseline
3	-187.5	1	Baseline
3	-187.5	1	Baseline
3	-187.5	1	Baseline
3	-187.5	1	Baseline
3	-187.5	1	Baseline
3	-187.5	0	Baseline
3	-187.5	0	Baseline
3	-187.5	0	Baseline
3	-187.5	1	Baseline
3	-187.5	1	Baseline
3	-187.5	0	Baseline
3	-187.5	1	Baseline
3	-187.5	1	Baseline
3	-187.5	0	Baseline
3	-187.5	1	Baseline
3	-187.5	1	Baseline
3	-187.5	0	Baseline
3	-187.5	1	Baseline
3	-187.5	0	Baseline
3	-187.5	1	Baseline
3	-187.5	1	Baseline
3	-187.5	1	Baseline
3	-187.5	0	Baseline
3	-187.5	1	Baseline
3	-187.5	1	Baseline
3	-187.5	1	Baseline
3	-187.5	1	Baseline
3	-187.5	0	Baseline
3	-187.5	1	Baseline
3	-187.5	0	Baseline
1	-156.25	0	Baseline
1	-156.25	1	Baseline
1	-156.25	1	Baseline
1	-156.25	0	Baseline
1	-156.25	1	Baseline
1	-156.25	1	Baseline
1	-156.25	1	Baseline
1	-156.25	1	Baseline
1	-156.25	0	Baseline
1	-156.25	1	Baseline
1	-156.25	1	Baseline
1	-156.25	1	Baseline
1	-156.25	1	Baseline
1	-156.25	1	Baseline
1	-156.25	0	Baseline
1	-156.25	0	Baseline
1	-156.25	1	Baseline
1	-156.25	1	Baseline
1	-156.25	1	Baseline
1	-156.25	1	Baseline
1	-156.25	0	Baseline
1	-156.25	1	Baseline
1	-156.25	1	Baseline
1	-156.25	1	Baseline
1	-156.25	0	Baseline
1	-156.25	0	Baseline
1	-156.25	1	Baseline
1	-156.25	1	Baseline
1	-156.25	1	Baseline
1	-156.25	1	Baseline
1	-156.25	0	Baseline
1	-156.25	1	Baseline
1	-156.25	0	Baseline
1	-156.25	1	Baseline
1	-156.25	1	Baseline
1	-156.25	1	Baseline
1	-156.25	1	Baseline
1	-156.25	1	Baseline
1	-156.25	0	Baseline
1	-156.25	1	Baseline
1	-156.25	0	Baseline
1	-156.25	1	Baseline
1	-156.25	1	Baseline
1	-156.25	1	Baseline
1	-156.25	0	Baseline
1	-156.25	1	Baseline
1	-156.25	1	Baseline
1	-156.25	0	Baseline
1	-156.25	0	Baseline
1	-156.25	1	Baseline
1	-156.25	1	Baseline
1	-156.25	1	Baseline
1	-156.25	1	Baseline
1	-156.25	1	Baseline
1	-156.25	1	Baseline
1	-156.25	0	Baseline
1	-156.25	1	Baseline
1	-156.25	0	Baseline
1	-156.25	1	Baseline
1	-156.25	0	Baseline
1	-156.25	1	Baseline
1	-156.25	1	Baseline
1	-156.25	1	Baseline
1	-156.25	1	Baseline
1	-156.25	1	Baseline
1	-156.25	1	Baseline
1	-156.25	1	Baseline
1	-156.25	1	Baseline
1	-156.25	1	Baseline
1	-156.25	1	Baseline
2	-156.25	1	Baseline
2	-156.25	1	Baseline
2	-156.25	1	Baseline
2	-156.25	1	Baseline
2	-156.25	0	Baseline
2	-156.25	1	Baseline
2	-156.25	1	Baseline
2	-156.25	1	Baseline
2	-156.25	1	Baseline
2	-156.25	1	Baseline
2	-156.25	1	Baseline
2	-156.25	1	Baseline
2	-156.25	0	Baseline
2	-156.25	1	Baseline
2	-156.25	1	Baseline
2	-156.25	1	Baseline
2	-156.25	1	Baseline
2	-156.25	0	Baseline
2	-156.25	1	Baseline
2	-156.25	1	Baseline
2	-156.25	1	Baseline
2	-156.25	1	Baseline
2	-156.25	1	Baseline
2	-156.25	1	Baseline
2	-156.25	1	Baseline
2	-156.25	1	Baseline
2	-156.25	1	Baseline
2	-156.25	1	Baseline
2	-156.25	1	Baseline
2	-156.25	1	Baseline
2	-156.25	0	Baseline
2	-156.25	1	Baseline
2	-156.25	1	Baseline
2	-156.25	1	Baseline
2	-156.25	0	Baseline
2	-156.25	1	Baseline
2	-156.25	1	Baseline
2	-156.25	1	Baseline
2	-156.25	1	Baseline
2	-156.25	1	Baseline
2	-156.25	0	Baseline
2	-156.25	1	Baseline
2	-156.25	1	Baseline
2	-156.25	1	Baseline
2	-156.25	1	Baseline
2	-156.25	0	Baseline
2	-156.25	1	Baseline
2	-156.25	0	Baseline
2	-156.25	1	Baseline
2	-156.25	1	Baseline
2	-156.25	1	Baseline
2	-156.25	0	Baseline
2	-156.25	1	Baseline
2	-156.25	1	Baseline
2	-156.25	1	Baseline
2	-156.25	0	Baseline
2	-156.25	1	Baseline
2	-156.25	1	Baseline
2	-156.25	0	Baseline
2	-156.25	1	Baseline
2	-156.25	0	Baseline
2	-156.25	1	Baseline
2	-156.25	0	Baseline
2	-156.25	1	Baseline
2	-156.25	0	Baseline
2	-156.25	1	Baseline
2	-156.25	1	Baseline
2	-156.25	1	Baseline
2	-156.25	1	Baseline
2	-156.25	1	Baseline
3	-156.25	1	Baseline
3	-156.25	1	Baseline
3	-156.25	1	Baseline
3	-156.25	1	Baseline
3	-156.25	1	Baseline
3	-156.25	1	Baseline
3	-156.25	1	Baseline
3	-156.25	1	Baseline
3	-156.25	1	Baseline
3	-156.25	1	Baseline
3	-156.25	1	Baseline
3	-156.25	1	Baseline
3	-156.25	1	Baseline
3	-156.25	1	Baseline
3	-156.25	1	Baseline
3	-156.25	1	Baseline
3	-156.25	0	Baseline
3	-156.25	1	Baseline
3	-156.25	1	Baseline
3	-156.25	1	Baseline
3	-156.25	1	Baseline
3	-156.25	1	Baseline
3	-156.25	1	Baseline
3	-156.25	1	Baseline
3	-156.25	1	Baseline
3	-156.25	1	Baseline
3	-156.25	0	Baseline
3	-156.25	0	Baseline
3	-156.25	1	Baseline
3	-156.25	1	Baseline
3	-156.25	0	Baseline
3	-156.25	0	Baseline
3	-156.25	1	Baseline
3	-156.25	1	Baseline
3	-156.25	1	Baseline
3	-156.25	1	Baseline
3	-156.25	1	Baseline
3	-156.25	0	Baseline
3	-156.25	0	Baseline
3	-156.25	1	Baseline
3	-156.25	0	Baseline
3	-156.25	0	Baseline
3	-156.25	1	Baseline
3	-156.25	1	Baseline
3	-156.25	0	Baseline
3	-156.25	0	Baseline
3	-156.25	1	Baseline
3	-156.25	1	Baseline
3	-156.25	1	Baseline
3	-156.25	1	Baseline
3	-156.25	1	Baseline
3	-156.25	1	Baseline
3	-156.25	1	Baseline
3	-156.25	0	Baseline
3	-156.25	1	Baseline
3	-156.25	1	Baseline
3	-156.25	0	Baseline
3	-156.25	1	Baseline
3	-156.25	0	Baseline
3	-156.25	1	Baseline
3	-156.25	0	Baseline
3	-156.25	1	Baseline
3	-156.25	1	Baseline
3	-156.25	1	Baseline
3	-156.25	0	Baseline
3	-156.25	1	Baseline
3	-156.25	1	Baseline
3	-156.25	0	Baseline
3	-156.25	1	Baseline
3	-156.25	1	Baseline
1	-125	0	Baseline
1	-125	1	Baseline
1	-125	0	Baseline
1	-125	1	Baseline
1	-125	1	Baseline
1	-125	0	Baseline
1	-125	1	Baseline
1	-125	1	Baseline
1	-125	0	Baseline
1	-125	0	Baseline
1	-125	1	Baseline
1	-125	0	Baseline
1	-125	1	Baseline
1	-125	0	Baseline
1	-125	1	Baseline
1	-125	1	Baseline
1	-125	0	Baseline
1	-125	1	Baseline
1	-125	1	Baseline
1	-125	1	Baseline
1	-125	1	Baseline
1	-125	0	Baseline
1	-125	1	Baseline
1	-125	1	Baseline
1	-125	1	Baseline
1	-125	1	Baseline
1	-125	0	Baseline
1	-125	1	Baseline
1	-125	1	Baseline
1	-125	1	Baseline
1	-125	0	Baseline
1	-125	1	Baseline
1	-125	1	Baseline
1	-125	1	Baseline
1	-125	0	Baseline
1	-125	1	Baseline
1	-125	1	Baseline
1	-125	1	Baseline
1	-125	1	Baseline
1	-125	0	Baseline
1	-125	0	Baseline
1	-125	1	Baseline
1	-125	0	Baseline
1	-125	1	Baseline
1	-125	0	Baseline
1	-125	0	Baseline
1	-125	1	Baseline
1	-125	0	Baseline
1	-125	0	Baseline
1	-125	1	Baseline
1	-125	1	Baseline
1	-125	1	Baseline
1	-125	1	Baseline
1	-125	1	Baseline
1	-125	1	Baseline
1	-125	1	Baseline
1	-125	1	Baseline
1	-125	0	Baseline
1	-125	1	Baseline
1	-125	1	Baseline
1	-125	1	Baseline
1	-125	1	Baseline
1	-125	1	Baseline
1	-125	0	Baseline
1	-125	1	Baseline
1	-125	1	Baseline
1	-125	0	Baseline
1	-125	1	Baseline
1	-125	1	Baseline
1	-125	1	Baseline
2	-125	1	Baseline
2	-125	1	Baseline
2	-125	1	Baseline
2	-125	1	Baseline
2	-125	1	Baseline
2	-125	1	Baseline
2	-125	1	Baseline
2	-125	1	Baseline
2	-125	1	Baseline
2	-125	1	Baseline
2	-125	0	Baseline
2	-125	1	Baseline
2	-125	1	Baseline
2	-125	0	Baseline
2	-125	0	Baseline
2	-125	1	Baseline
2	-125	1	Baseline
2	-125	0	Baseline
2	-125	1	Baseline
2	-125	1	Baseline
2	-125	1	Baseline
2	-125	1	Baseline
2	-125	0	Baseline
2	-125	1	Baseline
2	-125	0	Baseline
2	-125	0	Baseline
2	-125	1	Baseline
2	-125	1	Baseline
2	-125	1	Baseline
2	-125	0	Baseline
2	-125	0	Baseline
2	-125	1	Baseline
2	-125	1	Baseline
2	-125	1	Baseline
2	-125	1	Baseline
2	-125	1	Baseline
2	-125	0	Baseline
2	-125	1	Baseline
2	-125	1	Baseline
2	-125	1	Baseline
2	-125	1	Baseline
2	-125	0	Baseline
2	-125	1	Baseline
2	-125	0	Baseline
2	-125	1	Baseline
2	-125	1	Baseline
2	-125	1	Baseline
2	-125	1	Baseline
2	-125	1	Baseline
2	-125	0	Baseline
2	-125	1	Baseline
2	-125	1	Baseline
2	-125	1	Baseline
2	-125	1	Baseline
2	-125	1	Baseline
2	-125	1	Baseline
2	-125	0	Baseline
2	-125	1	Baseline
2	-125	1	Baseline
2	-125	0	Baseline
2	-125	0	Baseline
2	-125	1	Baseline
2	-125	1	Baseline
2	-125	0	Baseline
2	-125	0	Baseline
2	-125	1	Baseline
2	-125	0	Baseline
2	-125	1	Baseline
2	-125	0	Baseline
2	-125	1	Baseline
3	-125	0	Baseline
3	-125	0	Baseline
3	-125	1	Baseline
3	-125	1	Baseline
3	-125	1	Baseline
3	-125	1	Baseline
3	-125	1	Baseline
3	-125	1	Baseline
3	-125	1	Baseline
3	-125	1	Baseline
3	-125	1	Baseline
3	-125	1	Baseline
3	-125	1	Baseline
3	-125	1	Baseline
3	-125	1	Baseline
3	-125	1	Baseline
3	-125	1	Baseline
3	-125	1	Baseline
3	-125	1	Baseline
3	-125	1	Baseline
3	-125	1	Baseline
3	-125	0	Baseline
3	-125	1	Baseline
3	-125	1	Baseline
3	-125	1	Baseline
3	-125	1	Baseline
3	-125	0	Baseline
3	-125	1	Baseline
3	-125	1	Baseline
3	-125	1	Baseline
3	-125	1	Baseline
3	-125	0	Baseline
3	-125	0	Baseline
3	-125	0	Baseline
3	-125	0	Baseline
3	-125	1	Baseline
3	-125	0	Baseline
3	-125	0	Baseline
3	-125	0	Baseline
3	-125	0	Baseline
3	-125	0	Baseline
3	-125	1	Baseline
3	-125	0	Baseline
3	-125	1	Baseline
3	-125	1	Baseline
3	-125	0	Baseline
3	-125	0	Baseline
3	-125	1	Baseline
3	-125	1	Baseline
3	-125	0	Baseline
3	-125	1	Baseline
3	-125	1	Baseline
3	-125	0	Baseline
3	-125	0	Baseline
3	-125	0	Baseline
3	-125	0	Baseline
3	-125	0	Baseline
3	-125	1	Baseline
3	-125	1	Baseline
3	-125	1	Baseline
3	-125	1	Baseline
3	-125	0	Baseline
3	-125	1	Baseline
3	-125	0	Baseline
3	-125	1	Baseline
3	-125	0	Baseline
3	-125	1	Baseline
3	-125	1	Baseline
3	-125	1	Baseline
3	-125	0	Baseline
1	-93.75	1	Baseline
1	-93.75	1	Baseline
1	-93.75	0	Baseline
1	-93.75	0	Baseline
1	-93.75	1	Baseline
1	-93.75	0	Baseline
1	-93.75	0	Baseline
1	-93.75	0	Baseline
1	-93.75	1	Baseline
1	-93.75	0	Baseline
1	-93.75	0	Baseline
1	-93.75	0	Baseline
1	-93.75	1	Baseline
1	-93.75	0	Baseline
1	-93.75	0	Baseline
1	-93.75	1	Baseline
1	-93.75	0	Baseline
1	-93.75	1	Baseline
1	-93.75	0	Baseline
1	-93.75	0	Baseline
1	-93.75	0	Baseline
1	-93.75	1	Baseline
1	-93.75	0	Baseline
1	-93.75	1	Baseline
1	-93.75	0	Baseline
1	-93.75	0	Baseline
1	-93.75	1	Baseline
1	-93.75	1	Baseline
1	-93.75	0	Baseline
1	-93.75	1	Baseline
1	-93.75	1	Baseline
1	-93.75	1	Baseline
1	-93.75	0	Baseline
1	-93.75	1	Baseline
1	-93.75	0	Baseline
1	-93.75	1	Baseline
1	-93.75	1	Baseline
1	-93.75	0	Baseline
1	-93.75	1	Baseline
1	-93.75	0	Baseline
1	-93.75	1	Baseline
1	-93.75	1	Baseline
1	-93.75	0	Baseline
1	-93.75	1	Baseline
1	-93.75	0	Baseline
1	-93.75	1	Baseline
1	-93.75	0	Baseline
1	-93.75	0	Baseline
1	-93.75	1	Baseline
1	-93.75	1	Baseline
1	-93.75	1	Baseline
1	-93.75	1	Baseline
1	-93.75	1	Baseline
1	-93.75	1	Baseline
1	-93.75	0	Baseline
1	-93.75	1	Baseline
1	-93.75	1	Baseline
1	-93.75	1	Baseline
1	-93.75	1	Baseline
1	-93.75	1	Baseline
1	-93.75	1	Baseline
1	-93.75	1	Baseline
1	-93.75	0	Baseline
1	-93.75	0	Baseline
1	-93.75	1	Baseline
1	-93.75	1	Baseline
1	-93.75	0	Baseline
1	-93.75	1	Baseline
1	-93.75	1	Baseline
1	-93.75	1	Baseline
2	-93.75	1	Baseline
2	-93.75	1	Baseline
2	-93.75	1	Baseline
2	-93.75	0	Baseline
2	-93.75	1	Baseline
2	-93.75	1	Baseline
2	-93.75	1	Baseline
2	-93.75	1	Baseline
2	-93.75	1	Baseline
2	-93.75	0	Baseline
2	-93.75	0	Baseline
2	-93.75	1	Baseline
2	-93.75	1	Baseline
2	-93.75	1	Baseline
2	-93.75	0	Baseline
2	-93.75	1	Baseline
2	-93.75	1	Baseline
2	-93.75	1	Baseline
2	-93.75	1	Baseline
2	-93.75	1	Baseline
2	-93.75	0	Baseline
2	-93.75	1	Baseline
2	-93.75	1	Baseline
2	-93.75	0	Baseline
2	-93.75	0	Baseline
2	-93.75	1	Baseline
2	-93.75	1	Baseline
2	-93.75	1	Baseline
2	-93.75	1	Baseline
2	-93.75	0	Baseline
2	-93.75	1	Baseline
2	-93.75	1	Baseline
2	-93.75	1	Baseline
2	-93.75	1	Baseline
2	-93.75	0	Baseline
2	-93.75	0	Baseline
2	-93.75	0	Baseline
2	-93.75	0	Baseline
2	-93.75	1	Baseline
2	-93.75	1	Baseline
2	-93.75	1	Baseline
2	-93.75	0	Baseline
2	-93.75	1	Baseline
2	-93.75	1	Baseline
2	-93.75	1	Baseline
2	-93.75	1	Baseline
2	-93.75	0	Baseline
2	-93.75	0	Baseline
2	-93.75	1	Baseline
2	-93.75	0	Baseline
2	-93.75	0	Baseline
2	-93.75	1	Baseline
2	-93.75	1	Baseline
2	-93.75	0	Baseline
2	-93.75	1	Baseline
2	-93.75	1	Baseline
2	-93.75	0	Baseline
2	-93.75	0	Baseline
2	-93.75	0	Baseline
2	-93.75	0	Baseline
2	-93.75	1	Baseline
2	-93.75	0	Baseline
2	-93.75	0	Baseline
2	-93.75	0	Baseline
2	-93.75	1	Baseline
2	-93.75	1	Baseline
2	-93.75	0	Baseline
2	-93.75	0	Baseline
2	-93.75	1	Baseline
2	-93.75	1	Baseline
3	-93.75	1	Baseline
3	-93.75	1	Baseline
3	-93.75	0	Baseline
3	-93.75	0	Baseline
3	-93.75	0	Baseline
3	-93.75	0	Baseline
3	-93.75	1	Baseline
3	-93.75	0	Baseline
3	-93.75	1	Baseline
3	-93.75	1	Baseline
3	-93.75	0	Baseline
3	-93.75	1	Baseline
3	-93.75	0	Baseline
3	-93.75	1	Baseline
3	-93.75	0	Baseline
3	-93.75	1	Baseline
3	-93.75	0	Baseline
3	-93.75	1	Baseline
3	-93.75	1	Baseline
3	-93.75	1	Baseline
3	-93.75	1	Baseline
3	-93.75	1	Baseline
3	-93.75	1	Baseline
3	-93.75	1	Baseline
3	-93.75	1	Baseline
3	-93.75	0	Baseline
3	-93.75	0	Baseline
3	-93.75	0	Baseline
3	-93.75	1	Baseline
3	-93.75	1	Baseline
3	-93.75	1	Baseline
3	-93.75	1	Baseline
3	-93.75	1	Baseline
3	-93.75	1	Baseline
3	-93.75	0	Baseline
3	-93.75	0	Baseline
3	-93.75	0	Baseline
3	-93.75	1	Baseline
3	-93.75	1	Baseline
3	-93.75	0	Baseline
3	-93.75	0	Baseline
3	-93.75	0	Baseline
3	-93.75	0	Baseline
3	-93.75	1	Baseline
3	-93.75	1	Baseline
3	-93.75	1	Baseline
3	-93.75	0	Baseline
3	-93.75	0	Baseline
3	-93.75	1	Baseline
3	-93.75	0	Baseline
3	-93.75	1	Baseline
3	-93.75	1	Baseline
3	-93.75	0	Baseline
3	-93.75	0	Baseline
3	-93.75	1	Baseline
3	-93.75	0	Baseline
3	-93.75	0	Baseline
3	-93.75	1	Baseline
3	-93.75	0	Baseline
3	-93.75	0	Baseline
3	-93.75	1	Baseline
3	-93.75	0	Baseline
3	-93.75	1	Baseline
3	-93.75	1	Baseline
3	-93.75	0	Baseline
3	-93.75	1	Baseline
3	-93.75	0	Baseline
3	-93.75	0	Baseline
3	-93.75	0	Baseline
3	-93.75	1	Baseline
1	-62.5	0	Baseline
1	-62.5	0	Baseline
1	-62.5	0	Baseline
1	-62.5	0	Baseline
1	-62.5	0	Baseline
1	-62.5	0	Baseline
1	-62.5	0	Baseline
1	-62.5	0	Baseline
1	-62.5	0	Baseline
1	-62.5	1	Baseline
1	-62.5	1	Baseline
1	-62.5	0	Baseline
1	-62.5	0	Baseline
1	-62.5	0	Baseline
1	-62.5	0	Baseline
1	-62.5	1	Baseline
1	-62.5	0	Baseline
1	-62.5	1	Baseline
1	-62.5	1	Baseline
1	-62.5	0	Baseline
1	-62.5	0	Baseline
1	-62.5	0	Baseline
1	-62.5	0	Baseline
1	-62.5	1	Baseline
1	-62.5	0	Baseline
1	-62.5	0	Baseline
1	-62.5	0	Baseline
1	-62.5	1	Baseline
1	-62.5	0	Baseline
1	-62.5	0	Baseline
1	-62.5	0	Baseline
1	-62.5	0	Baseline
1	-62.5	0	Baseline
1	-62.5	0	Baseline
1	-62.5	0	Baseline
1	-62.5	0	Baseline
1	-62.5	1	Baseline
1	-62.5	0	Baseline
1	-62.5	0	Baseline
1	-62.5	0	Baseline
1	-62.5	1	Baseline
1	-62.5	0	Baseline
1	-62.5	1	Baseline
1	-62.5	0	Baseline
1	-62.5	0	Baseline
1	-62.5	1	Baseline
1	-62.5	1	Baseline
1	-62.5	0	Baseline
1	-62.5	0	Baseline
1	-62.5	0	Baseline
1	-62.5	0	Baseline
1	-62.5	1	Baseline
1	-62.5	0	Baseline
1	-62.5	0	Baseline
1	-62.5	0	Baseline
1	-62.5	0	Baseline
1	-62.5	0	Baseline
1	-62.5	0	Baseline
1	-62.5	1	Baseline
1	-62.5	0	Baseline
1	-62.5	0	Baseline
1	-62.5	0	Baseline
1	-62.5	0	Baseline
1	-62.5	0	Baseline
1	-62.5	0	Baseline
1	-62.5	0	Baseline
1	-62.5	1	Baseline
1	-62.5	0	Baseline
1	-62.5	1	Baseline
1	-62.5	0	Baseline
2	-62.5	0	Baseline
2	-62.5	0	Baseline
2	-62.5	0	Baseline
2	-62.5	1	Baseline
2	-62.5	0	Baseline
2	-62.5	0	Baseline
2	-62.5	0	Baseline
2	-62.5	0	Baseline
2	-62.5	0	Baseline
2	-62.5	0	Baseline
2	-62.5	1	Baseline
2	-62.5	0	Baseline
2	-62.5	0	Baseline
2	-62.5	0	Baseline
2	-62.5	1	Baseline
2	-62.5	0	Baseline
2	-62.5	1	Baseline
2	-62.5	0	Baseline
2	-62.5	1	Baseline
2	-62.5	1	Baseline
2	-62.5	0	Baseline
2	-62.5	1	Baseline
2	-62.5	1	Baseline
2	-62.5	1	Baseline
2	-62.5	0	Baseline
2	-62.5	0	Baseline
2	-62.5	1	Baseline
2	-62.5	0	Baseline
2	-62.5	1	Baseline
2	-62.5	1	Baseline
2	-62.5	1	Baseline
2	-62.5	1	Baseline
2	-62.5	0	Baseline
2	-62.5	0	Baseline
2	-62.5	1	Baseline
2	-62.5	1	Baseline
2	-62.5	0	Baseline
2	-62.5	1	Baseline
2	-62.5	1	Baseline
2	-62.5	0	Baseline
2	-62.5	1	Baseline
2	-62.5	0	Baseline
2	-62.5	0	Baseline
2	-62.5	1	Baseline
2	-62.5	1	Baseline
2	-62.5	0	Baseline
2	-62.5	0	Baseline
2	-62.5	0	Baseline
2	-62.5	0	Baseline
2	-62.5	0	Baseline
2	-62.5	1	Baseline
2	-62.5	0	Baseline
2	-62.5	0	Baseline
2	-62.5	0	Baseline
2	-62.5	1	Baseline
2	-62.5	0	Baseline
2	-62.5	0	Baseline
2	-62.5	0	Baseline
2	-62.5	1	Baseline
2	-62.5	1	Baseline
2	-62.5	0	Baseline
2	-62.5	1	Baseline
2	-62.5	1	Baseline
2	-62.5	1	Baseline
2	-62.5	1	Baseline
2	-62.5	1	Baseline
2	-62.5	0	Baseline
2	-62.5	1	Baseline
2	-62.5	1	Baseline
2	-62.5	0	Baseline
3	-62.5	1	Baseline
3	-62.5	1	Baseline
3	-62.5	1	Baseline
3	-62.5	0	Baseline
3	-62.5	0	Baseline
3	-62.5	0	Baseline
3	-62.5	1	Baseline
3	-62.5	0	Baseline
3	-62.5	1	Baseline
3	-62.5	0	Baseline
3	-62.5	1	Baseline
3	-62.5	1	Baseline
3	-62.5	0	Baseline
3	-62.5	0	Baseline
3	-62.5	0	Baseline
3	-62.5	1	Baseline
3	-62.5	1	Baseline
3	-62.5	1	Baseline
3	-62.5	0	Baseline
3	-62.5	1	Baseline
3	-62.5	1	Baseline
3	-62.5	1	Baseline
3	-62.5	0	Baseline
3	-62.5	0	Baseline
3	-62.5	0	Baseline
3	-62.5	1	Baseline
3	-62.5	0	Baseline
3	-62.5	1	Baseline
3	-62.5	1	Baseline
3	-62.5	1	Baseline
3	-62.5	1	Baseline
3	-62.5	1	Baseline
3	-62.5	0	Baseline
3	-62.5	1	Baseline
3	-62.5	0	Baseline
3	-62.5	0	Baseline
3	-62.5	1	Baseline
3	-62.5	1	Baseline
3	-62.5	1	Baseline
3	-62.5	0	Baseline
3	-62.5	0	Baseline
3	-62.5	0	Baseline
3	-62.5	0	Baseline
3	-62.5	0	Baseline
3	-62.5	0	Baseline
3	-62.5	1	Baseline
3	-62.5	1	Baseline
3	-62.5	1	Baseline
3	-62.5	0	Baseline
3	-62.5	0	Baseline
3	-62.5	0	Baseline
3	-62.5	0	Baseline
3	-62.5	0	Baseline
3	-62.5	0	Baseline
3	-62.5	0	Baseline
3	-62.5	1	Baseline
3	-62.5	0	Baseline
3	-62.5	1	Baseline
3	-62.5	0	Baseline
3	-62.5	1	Baseline
3	-62.5	1	Baseline
3	-62.5	1	Baseline
3	-62.5	1	Baseline
3	-62.5	0	Baseline
3	-62.5	0	Baseline
3	-62.5	1	Baseline
3	-62.5	1	Baseline
3	-62.5	0	Baseline
3	-62.5	0	Baseline
3	-62.5	1	Baseline
1	-31.25	0	Baseline
1	-31.25	0	Baseline
1	-31.25	0	Baseline
1	-31.25	1	Baseline
1	-31.25	1	Baseline
1	-31.25	0	Baseline
1	-31.25	0	Baseline
1	-31.25	0	Baseline
1	-31.25	0	Baseline
1	-31.25	0	Baseline
1	-31.25	0	Baseline
1	-31.25	0	Baseline
1	-31.25	0	Baseline
1	-31.25	0	Baseline
1	-31.25	0	Baseline
1	-31.25	0	Baseline
1	-31.25	0	Baseline
1	-31.25	0	Baseline
1	-31.25	0	Baseline
1	-31.25	0	Baseline
1	-31.25	0	Baseline
1	-31.25	0	Baseline
1	-31.25	0	Baseline
1	-31.25	0	Baseline
1	-31.25	0	Baseline
1	-31.25	1	Baseline
1	-31.25	0	Baseline
1	-31.25	0	Baseline
1	-31.25	1	Baseline
1	-31.25	0	Baseline
1	-31.25	0	Baseline
1	-31.25	0	Baseline
1	-31.25	0	Baseline
1	-31.25	0	Baseline
1	-31.25	0	Baseline
1	-31.25	0	Baseline
1	-31.25	0	Baseline
1	-31.25	0	Baseline
1	-31.25	0	Baseline
1	-31.25	0	Baseline
1	-31.25	0	Baseline
1	-31.25	0	Baseline
1	-31.25	1	Baseline
1	-31.25	0	Baseline
1	-31.25	0	Baseline
1	-31.25	0	Baseline
1	-31.25	0	Baseline
1	-31.25	0	Baseline
1	-31.25	0	Baseline
1	-31.25	1	Baseline
1	-31.25	1	Baseline
1	-31.25	0	Baseline
1	-31.25	0	Baseline
1	-31.25	0	Baseline
1	-31.25	1	Baseline
1	-31.25	1	Baseline
1	-31.25	0	Baseline
1	-31.25	0	Baseline
1	-31.25	0	Baseline
1	-31.25	1	Baseline
1	-31.25	0	Baseline
1	-31.25	0	Baseline
1	-31.25	1	Baseline
1	-31.25	0	Baseline
1	-31.25	1	Baseline
1	-31.25	1	Baseline
1	-31.25	0	Baseline
1	-31.25	0	Baseline
1	-31.25	0	Baseline
1	-31.25	0	Baseline
2	-31.25	1	Baseline
2	-31.25	0	Baseline
2	-31.25	0	Baseline
2	-31.25	1	Baseline
2	-31.25	0	Baseline
2	-31.25	1	Baseline
2	-31.25	0	Baseline
2	-31.25	0	Baseline
2	-31.25	1	Baseline
2	-31.25	0	Baseline
2	-31.25	0	Baseline
2	-31.25	1	Baseline
2	-31.25	0	Baseline
2	-31.25	1	Baseline
2	-31.25	1	Baseline
2	-31.25	1	Baseline
2	-31.25	0	Baseline
2	-31.25	1	Baseline
2	-31.25	0	Baseline
2	-31.25	1	Baseline
2	-31.25	1	Baseline
2	-31.25	0	Baseline
2	-31.25	1	Baseline
2	-31.25	1	Baseline
2	-31.25	1	Baseline
2	-31.25	0	Baseline
2	-31.25	0	Baseline
2	-31.25	0	Baseline
2	-31.25	1	Baseline
2	-31.25	1	Baseline
2	-31.25	1	Baseline
2	-31.25	0	Baseline
2	-31.25	0	Baseline
2	-31.25	1	Baseline
2	-31.25	0	Baseline
2	-31.25	0	Baseline
2	-31.25	1	Baseline
2	-31.25	0	Baseline
2	-31.25	1	Baseline
2	-31.25	1	Baseline
2	-31.25	1	Baseline
2	-31.25	0	Baseline
2	-31.25	1	Baseline
2	-31.25	0	Baseline
2	-31.25	0	Baseline
2	-31.25	0	Baseline
2	-31.25	0	Baseline
2	-31.25	0	Baseline
2	-31.25	0	Baseline
2	-31.25	0	Baseline
2	-31.25	0	Baseline
2	-31.25	0	Baseline
2	-31.25	1	Baseline
2	-31.25	0	Baseline
2	-31.25	0	Baseline
2	-31.25	0	Baseline
2	-31.25	1	Baseline
2	-31.25	0	Baseline
2	-31.25	0	Baseline
2	-31.25	0	Baseline
2	-31.25	0	Baseline
2	-31.25	0	Baseline
2	-31.25	0	Baseline
2	-31.25	0	Baseline
2	-31.25	0	Baseline
2	-31.25	0	Baseline
2	-31.25	0	Baseline
2	-31.25	0	Baseline
2	-31.25	1	Baseline
2	-31.25	0	Baseline
3	-31.25	0	Baseline
3	-31.25	1	Baseline
3	-31.25	0	Baseline
3	-31.25	1	Baseline
3	-31.25	1	Baseline
3	-31.25	1	Baseline
3	-31.25	0	Baseline
3	-31.25	0	Baseline
3	-31.25	1	Baseline
3	-31.25	1	Baseline
3	-31.25	1	Baseline
3	-31.25	1	Baseline
3	-31.25	1	Baseline
3	-31.25	0	Baseline
3	-31.25	1	Baseline
3	-31.25	0	Baseline
3	-31.25	1	Baseline
3	-31.25	0	Baseline
3	-31.25	0	Baseline
3	-31.25	0	Baseline
3	-31.25	1	Baseline
3	-31.25	0	Baseline
3	-31.25	1	Baseline
3	-31.25	0	Baseline
3	-31.25	0	Baseline
3	-31.25	0	Baseline
3	-31.25	0	Baseline
3	-31.25	0	Baseline
3	-31.25	0	Baseline
3	-31.25	0	Baseline
3	-31.25	0	Baseline
3	-31.25	0	Baseline
3	-31.25	1	Baseline
3	-31.25	0	Baseline
3	-31.25	1	Baseline
3	-31.25	1	Baseline
3	-31.25	1	Baseline
3	-31.25	0	Baseline
3	-31.25	0	Baseline
3	-31.25	0	Baseline
3	-31.25	1	Baseline
3	-31.25	0	Baseline
3	-31.25	1	Baseline
3	-31.25	1	Baseline
3	-31.25	0	Baseline
3	-31.25	1	Baseline
3	-31.25	0	Baseline
3	-31.25	0	Baseline
3	-31.25	0	Baseline
3	-31.25	0	Baseline
3	-31.25	1	Baseline
3	-31.25	1	Baseline
3	-31.25	0	Baseline
3	-31.25	0	Baseline
3	-31.25	0	Baseline
3	-31.25	1	Baseline
3	-31.25	0	Baseline
3	-31.25	1	Baseline
3	-31.25	0	Baseline
3	-31.25	0	Baseline
3	-31.25	0	Baseline
3	-31.25	1	Baseline
3	-31.25	0	Baseline
3	-31.25	0	Baseline
3	-31.25	1	Baseline
3	-31.25	1	Baseline
3	-31.25	1	Baseline
3	-31.25	0	Baseline
3	-31.25	1	Baseline
3	-31.25	0	Baseline
1	31.25	0	Baseline
1	31.25	0	Baseline
1	31.25	0	Baseline
1	31.25	1	Baseline
1	31.25	1	Baseline
1	31.25	0	Baseline
1	31.25	0	Baseline
1	31.25	0	Baseline
1	31.25	0	Baseline
1	31.25	0	Baseline
1	31.25	0	Baseline
1	31.25	0	Baseline
1	31.25	0	Baseline
1	31.25	0	Baseline
1	31.25	0	Baseline
1	31.25	0	Baseline
1	31.25	0	Baseline
1	31.25	0	Baseline
1	31.25	1	Baseline
1	31.25	1	Baseline
1	31.25	0	Baseline
1	31.25	0	Baseline
1	31.25	0	Baseline
1	31.25	0	Baseline
1	31.25	0	Baseline
1	31.25	0	Baseline
1	31.25	0	Baseline
1	31.25	0	Baseline
1	31.25	0	Baseline
1	31.25	0	Baseline
1	31.25	0	Baseline
1	31.25	0	Baseline
1	31.25	1	Baseline
1	31.25	0	Baseline
1	31.25	0	Baseline
1	31.25	1	Baseline
1	31.25	0	Baseline
1	31.25	0	Baseline
1	31.25	0	Baseline
1	31.25	0	Baseline
1	31.25	0	Baseline
1	31.25	1	Baseline
1	31.25	0	Baseline
1	31.25	0	Baseline
1	31.25	0	Baseline
1	31.25	0	Baseline
1	31.25	0	Baseline
1	31.25	0	Baseline
1	31.25	0	Baseline
1	31.25	0	Baseline
1	31.25	0	Baseline
1	31.25	0	Baseline
1	31.25	0	Baseline
1	31.25	0	Baseline
1	31.25	0	Baseline
1	31.25	0	Baseline
1	31.25	1	Baseline
1	31.25	0	Baseline
1	31.25	0	Baseline
1	31.25	0	Baseline
1	31.25	0	Baseline
1	31.25	0	Baseline
1	31.25	0	Baseline
1	31.25	0	Baseline
1	31.25	0	Baseline
1	31.25	1	Baseline
1	31.25	0	Baseline
1	31.25	1	Baseline
1	31.25	0	Baseline
1	31.25	0	Baseline
2	31.25	1	Baseline
2	31.25	1	Baseline
2	31.25	1	Baseline
2	31.25	1	Baseline
2	31.25	0	Baseline
2	31.25	0	Baseline
2	31.25	0	Baseline
2	31.25	0	Baseline
2	31.25	0	Baseline
2	31.25	0	Baseline
2	31.25	1	Baseline
2	31.25	0	Baseline
2	31.25	1	Baseline
2	31.25	0	Baseline
2	31.25	1	Baseline
2	31.25	0	Baseline
2	31.25	0	Baseline
2	31.25	0	Baseline
2	31.25	0	Baseline
2	31.25	1	Baseline
2	31.25	0	Baseline
2	31.25	1	Baseline
2	31.25	1	Baseline
2	31.25	1	Baseline
2	31.25	0	Baseline
2	31.25	0	Baseline
2	31.25	1	Baseline
2	31.25	0	Baseline
2	31.25	1	Baseline
2	31.25	0	Baseline
2	31.25	1	Baseline
2	31.25	0	Baseline
2	31.25	1	Baseline
2	31.25	1	Baseline
2	31.25	1	Baseline
2	31.25	1	Baseline
2	31.25	0	Baseline
2	31.25	1	Baseline
2	31.25	0	Baseline
2	31.25	0	Baseline
2	31.25	0	Baseline
2	31.25	0	Baseline
2	31.25	0	Baseline
2	31.25	0	Baseline
2	31.25	1	Baseline
2	31.25	0	Baseline
2	31.25	1	Baseline
2	31.25	1	Baseline
2	31.25	1	Baseline
2	31.25	1	Baseline
2	31.25	1	Baseline
2	31.25	1	Baseline
2	31.25	0	Baseline
2	31.25	0	Baseline
2	31.25	1	Baseline
2	31.25	1	Baseline
2	31.25	1	Baseline
2	31.25	0	Baseline
2	31.25	0	Baseline
2	31.25	1	Baseline
2	31.25	1	Baseline
2	31.25	0	Baseline
2	31.25	0	Baseline
2	31.25	0	Baseline
2	31.25	0	Baseline
2	31.25	0	Baseline
2	31.25	0	Baseline
2	31.25	1	Baseline
2	31.25	1	Baseline
2	31.25	0	Baseline
3	31.25	0	Baseline
3	31.25	0	Baseline
3	31.25	0	Baseline
3	31.25	1	Baseline
3	31.25	0	Baseline
3	31.25	0	Baseline
3	31.25	0	Baseline
3	31.25	0	Baseline
3	31.25	1	Baseline
3	31.25	0	Baseline
3	31.25	0	Baseline
3	31.25	0	Baseline
3	31.25	1	Baseline
3	31.25	0	Baseline
3	31.25	0	Baseline
3	31.25	1	Baseline
3	31.25	0	Baseline
3	31.25	0	Baseline
3	31.25	1	Baseline
3	31.25	1	Baseline
3	31.25	0	Baseline
3	31.25	0	Baseline
3	31.25	0	Baseline
3	31.25	1	Baseline
3	31.25	0	Baseline
3	31.25	0	Baseline
3	31.25	0	Baseline
3	31.25	0	Baseline
3	31.25	0	Baseline
3	31.25	0	Baseline
3	31.25	0	Baseline
3	31.25	0	Baseline
3	31.25	0	Baseline
3	31.25	0	Baseline
3	31.25	0	Baseline
3	31.25	0	Baseline
3	31.25	1	Baseline
3	31.25	0	Baseline
3	31.25	1	Baseline
3	31.25	0	Baseline
3	31.25	1	Baseline
3	31.25	1	Baseline
3	31.25	1	Baseline
3	31.25	1	Baseline
3	31.25	1	Baseline
3	31.25	1	Baseline
3	31.25	0	Baseline
3	31.25	0	Baseline
3	31.25	1	Baseline
3	31.25	0	Baseline
3	31.25	0	Baseline
3	31.25	1	Baseline
3	31.25	0	Baseline
3	31.25	1	Baseline
3	31.25	0	Baseline
3	31.25	0	Baseline
3	31.25	1	Baseline
3	31.25	1	Baseline
3	31.25	1	Baseline
3	31.25	0	Baseline
3	31.25	0	Baseline
3	31.25	1	Baseline
3	31.25	1	Baseline
3	31.25	0	Baseline
3	31.25	0	Baseline
3	31.25	1	Baseline
3	31.25	1	Baseline
3	31.25	1	Baseline
3	31.25	0	Baseline
3	31.25	1	Baseline
1	62.5	0	Baseline
1	62.5	1	Baseline
1	62.5	1	Baseline
1	62.5	1	Baseline
1	62.5	0	Baseline
1	62.5	1	Baseline
1	62.5	0	Baseline
1	62.5	0	Baseline
1	62.5	0	Baseline
1	62.5	0	Baseline
1	62.5	0	Baseline
1	62.5	0	Baseline
1	62.5	0	Baseline
1	62.5	0	Baseline
1	62.5	0	Baseline
1	62.5	0	Baseline
1	62.5	0	Baseline
1	62.5	0	Baseline
1	62.5	0	Baseline
1	62.5	0	Baseline
1	62.5	1	Baseline
1	62.5	0	Baseline
1	62.5	0	Baseline
1	62.5	1	Baseline
1	62.5	0	Baseline
1	62.5	0	Baseline
1	62.5	0	Baseline
1	62.5	0	Baseline
1	62.5	0	Baseline
1	62.5	0	Baseline
1	62.5	0	Baseline
1	62.5	0	Baseline
1	62.5	0	Baseline
1	62.5	1	Baseline
1	62.5	0	Baseline
1	62.5	1	Baseline
1	62.5	0	Baseline
1	62.5	0	Baseline
1	62.5	0	Baseline
1	62.5	0	Baseline
1	62.5	1	Baseline
1	62.5	0	Baseline
1	62.5	0	Baseline
1	62.5	0	Baseline
1	62.5	0	Baseline
1	62.5	1	Baseline
1	62.5	0	Baseline
1	62.5	0	Baseline
1	62.5	0	Baseline
1	62.5	0	Baseline
1	62.5	1	Baseline
1	62.5	1	Baseline
1	62.5	1	Baseline
1	62.5	0	Baseline
1	62.5	1	Baseline
1	62.5	0	Baseline
1	62.5	0	Baseline
1	62.5	0	Baseline
1	62.5	0	Baseline
1	62.5	1	Baseline
1	62.5	1	Baseline
1	62.5	0	Baseline
1	62.5	1	Baseline
1	62.5	0	Baseline
1	62.5	0	Baseline
1	62.5	1	Baseline
1	62.5	0	Baseline
1	62.5	0	Baseline
1	62.5	0	Baseline
1	62.5	0	Baseline
2	62.5	0	Baseline
2	62.5	1	Baseline
2	62.5	1	Baseline
2	62.5	1	Baseline
2	62.5	1	Baseline
2	62.5	1	Baseline
2	62.5	0	Baseline
2	62.5	0	Baseline
2	62.5	1	Baseline
2	62.5	0	Baseline
2	62.5	0	Baseline
2	62.5	1	Baseline
2	62.5	0	Baseline
2	62.5	1	Baseline
2	62.5	0	Baseline
2	62.5	1	Baseline
2	62.5	1	Baseline
2	62.5	1	Baseline
2	62.5	1	Baseline
2	62.5	1	Baseline
2	62.5	0	Baseline
2	62.5	1	Baseline
2	62.5	0	Baseline
2	62.5	1	Baseline
2	62.5	1	Baseline
2	62.5	1	Baseline
2	62.5	0	Baseline
2	62.5	1	Baseline
2	62.5	1	Baseline
2	62.5	1	Baseline
2	62.5	1	Baseline
2	62.5	0	Baseline
2	62.5	1	Baseline
2	62.5	1	Baseline
2	62.5	0	Baseline
2	62.5	1	Baseline
2	62.5	1	Baseline
2	62.5	1	Baseline
2	62.5	1	Baseline
2	62.5	1	Baseline
2	62.5	1	Baseline
2	62.5	1	Baseline
2	62.5	1	Baseline
2	62.5	0	Baseline
2	62.5	1	Baseline
2	62.5	1	Baseline
2	62.5	1	Baseline
2	62.5	0	Baseline
2	62.5	1	Baseline
2	62.5	1	Baseline
2	62.5	0	Baseline
2	62.5	0	Baseline
2	62.5	1	Baseline
2	62.5	0	Baseline
2	62.5	1	Baseline
2	62.5	0	Baseline
2	62.5	0	Baseline
2	62.5	1	Baseline
2	62.5	1	Baseline
2	62.5	1	Baseline
2	62.5	0	Baseline
2	62.5	0	Baseline
2	62.5	0	Baseline
2	62.5	0	Baseline
2	62.5	0	Baseline
2	62.5	1	Baseline
2	62.5	0	Baseline
2	62.5	1	Baseline
2	62.5	1	Baseline
2	62.5	1	Baseline
3	62.5	1	Baseline
3	62.5	1	Baseline
3	62.5	0	Baseline
3	62.5	1	Baseline
3	62.5	0	Baseline
3	62.5	1	Baseline
3	62.5	1	Baseline
3	62.5	1	Baseline
3	62.5	0	Baseline
3	62.5	0	Baseline
3	62.5	1	Baseline
3	62.5	1	Baseline
3	62.5	0	Baseline
3	62.5	0	Baseline
3	62.5	1	Baseline
3	62.5	1	Baseline
3	62.5	0	Baseline
3	62.5	1	Baseline
3	62.5	1	Baseline
3	62.5	0	Baseline
3	62.5	1	Baseline
3	62.5	0	Baseline
3	62.5	1	Baseline
3	62.5	1	Baseline
3	62.5	1	Baseline
3	62.5	1	Baseline
3	62.5	1	Baseline
3	62.5	0	Baseline
3	62.5	0	Baseline
3	62.5	1	Baseline
3	62.5	1	Baseline
3	62.5	1	Baseline
3	62.5	0	Baseline
3	62.5	1	Baseline
3	62.5	1	Baseline
3	62.5	1	Baseline
3	62.5	1	Baseline
3	62.5	1	Baseline
3	62.5	1	Baseline
3	62.5	0	Baseline
3	62.5	1	Baseline
3	62.5	1	Baseline
3	62.5	1	Baseline
3	62.5	1	Baseline
3	62.5	0	Baseline
3	62.5	0	Baseline
3	62.5	0	Baseline
3	62.5	0	Baseline
3	62.5	1	Baseline
3	62.5	0	Baseline
3	62.5	1	Baseline
3	62.5	1	Baseline
3	62.5	0	Baseline
3	62.5	1	Baseline
3	62.5	0	Baseline
3	62.5	0	Baseline
3	62.5	1	Baseline
3	62.5	0	Baseline
3	62.5	0	Baseline
3	62.5	1	Baseline
3	62.5	0	Baseline
3	62.5	1	Baseline
3	62.5	1	Baseline
3	62.5	0	Baseline
3	62.5	0	Baseline
3	62.5	1	Baseline
3	62.5	1	Baseline
3	62.5	1	Baseline
3	62.5	1	Baseline
3	62.5	0	Baseline
1	93.75	0	Baseline
1	93.75	0	Baseline
1	93.75	0	Baseline
1	93.75	0	Baseline
1	93.75	0	Baseline
1	93.75	1	Baseline
1	93.75	0	Baseline
1	93.75	1	Baseline
1	93.75	1	Baseline
1	93.75	1	Baseline
1	93.75	0	Baseline
1	93.75	1	Baseline
1	93.75	0	Baseline
1	93.75	0	Baseline
1	93.75	1	Baseline
1	93.75	1	Baseline
1	93.75	1	Baseline
1	93.75	1	Baseline
1	93.75	1	Baseline
1	93.75	0	Baseline
1	93.75	0	Baseline
1	93.75	1	Baseline
1	93.75	0	Baseline
1	93.75	1	Baseline
1	93.75	1	Baseline
1	93.75	1	Baseline
1	93.75	0	Baseline
1	93.75	0	Baseline
1	93.75	0	Baseline
1	93.75	0	Baseline
1	93.75	1	Baseline
1	93.75	0	Baseline
1	93.75	1	Baseline
1	93.75	1	Baseline
1	93.75	0	Baseline
1	93.75	0	Baseline
1	93.75	0	Baseline
1	93.75	0	Baseline
1	93.75	1	Baseline
1	93.75	1	Baseline
1	93.75	0	Baseline
1	93.75	0	Baseline
1	93.75	1	Baseline
1	93.75	0	Baseline
1	93.75	1	Baseline
1	93.75	0	Baseline
1	93.75	0	Baseline
1	93.75	1	Baseline
1	93.75	0	Baseline
1	93.75	0	Baseline
1	93.75	0	Baseline
1	93.75	0	Baseline
1	93.75	1	Baseline
1	93.75	1	Baseline
1	93.75	1	Baseline
1	93.75	0	Baseline
1	93.75	1	Baseline
1	93.75	1	Baseline
1	93.75	1	Baseline
1	93.75	1	Baseline
1	93.75	0	Baseline
1	93.75	1	Baseline
1	93.75	0	Baseline
1	93.75	1	Baseline
1	93.75	1	Baseline
1	93.75	1	Baseline
1	93.75	1	Baseline
1	93.75	1	Baseline
1	93.75	1	Baseline
1	93.75	1	Baseline
2	93.75	1	Baseline
2	93.75	0	Baseline
2	93.75	1	Baseline
2	93.75	0	Baseline
2	93.75	1	Baseline
2	93.75	0	Baseline
2	93.75	1	Baseline
2	93.75	0	Baseline
2	93.75	0	Baseline
2	93.75	1	Baseline
2	93.75	0	Baseline
2	93.75	1	Baseline
2	93.75	0	Baseline
2	93.75	1	Baseline
2	93.75	1	Baseline
2	93.75	0	Baseline
2	93.75	1	Baseline
2	93.75	1	Baseline
2	93.75	0	Baseline
2	93.75	1	Baseline
2	93.75	1	Baseline
2	93.75	0	Baseline
2	93.75	1	Baseline
2	93.75	1	Baseline
2	93.75	1	Baseline
2	93.75	0	Baseline
2	93.75	1	Baseline
2	93.75	0	Baseline
2	93.75	0	Baseline
2	93.75	1	Baseline
2	93.75	1	Baseline
2	93.75	0	Baseline
2	93.75	1	Baseline
2	93.75	1	Baseline
2	93.75	0	Baseline
2	93.75	1	Baseline
2	93.75	1	Baseline
2	93.75	1	Baseline
2	93.75	1	Baseline
[truncated: 3,461 more rows]
