# Supplementary material for: Sensory adaptation for timing perception
Source: Proc Biol Sci. 2015 Apr 22;282(1805):20142833. doi: 10.1098/rspb.2014.2833 (PMC4389610; doi:10.1098/rspb.2014.2833)
Supplement: RH.txt [file rspb20142833supp7.txt]

position	x	response	condition
1	-437.5	1	-400
1	-437.5	1	-400
1	-437.5	1	-400
1	-437.5	1	-400
1	-437.5	0	-400
1	-437.5	1	-400
1	-437.5	1	-400
1	-437.5	1	-400
1	-437.5	1	-400
1	-437.5	1	-400
1	-437.5	1	-400
1	-437.5	0	-400
1	-437.5	0	-400
1	-437.5	0	-400
1	-437.5	1	-400
1	-437.5	0	-400
1	-437.5	1	-400
1	-437.5	1	-400
1	-437.5	1	-400
1	-437.5	0	-400
2	-437.5	1	-400
2	-437.5	1	-400
2	-437.5	0	-400
2	-437.5	1	-400
2	-437.5	1	-400
2	-437.5	1	-400
2	-437.5	1	-400
2	-437.5	1	-400
2	-437.5	1	-400
2	-437.5	1	-400
2	-437.5	1	-400
2	-437.5	0	-400
2	-437.5	0	-400
2	-437.5	1	-400
2	-437.5	1	-400
2	-437.5	1	-400
2	-437.5	1	-400
2	-437.5	1	-400
2	-437.5	1	-400
2	-437.5	1	-400
3	-437.5	1	-400
3	-437.5	0	-400
3	-437.5	1	-400
3	-437.5	1	-400
3	-437.5	1	-400
3	-437.5	1	-400
3	-437.5	0	-400
3	-437.5	1	-400
3	-437.5	1	-400
3	-437.5	1	-400
3	-437.5	1	-400
3	-437.5	1	-400
3	-437.5	1	-400
3	-437.5	1	-400
3	-437.5	1	-400
3	-437.5	1	-400
3	-437.5	0	-400
3	-437.5	1	-400
3	-437.5	1	-400
3	-437.5	1	-400
1	-375	1	-400
1	-375	1	-400
1	-375	1	-400
1	-375	1	-400
1	-375	1	-400
1	-375	1	-400
1	-375	1	-400
1	-375	1	-400
1	-375	0	-400
1	-375	1	-400
1	-375	1	-400
1	-375	0	-400
1	-375	1	-400
1	-375	1	-400
1	-375	1	-400
1	-375	1	-400
1	-375	0	-400
1	-375	1	-400
1	-375	0	-400
1	-375	0	-400
2	-375	0	-400
2	-375	1	-400
2	-375	1	-400
2	-375	1	-400
2	-375	0	-400
2	-375	1	-400
2	-375	1	-400
2	-375	1	-400
2	-375	1	-400
2	-375	0	-400
2	-375	1	-400
2	-375	1	-400
2	-375	1	-400
2	-375	0	-400
2	-375	1	-400
2	-375	1	-400
2	-375	0	-400
2	-375	0	-400
2	-375	1	-400
2	-375	1	-400
3	-375	1	-400
3	-375	1	-400
3	-375	1	-400
3	-375	1	-400
3	-375	1	-400
3	-375	1	-400
3	-375	1	-400
3	-375	1	-400
3	-375	1	-400
3	-375	1	-400
3	-375	0	-400
3	-375	1	-400
3	-375	1	-400
3	-375	1	-400
3	-375	1	-400
3	-375	1	-400
3	-375	1	-400
3	-375	1	-400
3	-375	1	-400
3	-375	1	-400
1	-312.5	1	-400
1	-312.5	1	-400
1	-312.5	1	-400
1	-312.5	1	-400
1	-312.5	1	-400
1	-312.5	1	-400
1	-312.5	1	-400
1	-312.5	1	-400
1	-312.5	1	-400
1	-312.5	1	-400
1	-312.5	1	-400
1	-312.5	1	-400
1	-312.5	0	-400
1	-312.5	1	-400
1	-312.5	1	-400
1	-312.5	0	-400
1	-312.5	0	-400
1	-312.5	0	-400
1	-312.5	1	-400
1	-312.5	0	-400
2	-312.5	1	-400
2	-312.5	1	-400
2	-312.5	1	-400
2	-312.5	1	-400
2	-312.5	1	-400
2	-312.5	1	-400
2	-312.5	0	-400
2	-312.5	1	-400
2	-312.5	0	-400
2	-312.5	0	-400
2	-312.5	1	-400
2	-312.5	1	-400
2	-312.5	1	-400
2	-312.5	1	-400
2	-312.5	1	-400
2	-312.5	0	-400
2	-312.5	1	-400
2	-312.5	0	-400
2	-312.5	0	-400
2	-312.5	1	-400
3	-312.5	1	-400
3	-312.5	0	-400
3	-312.5	0	-400
3	-312.5	0	-400
3	-312.5	1	-400
3	-312.5	1	-400
3	-312.5	0	-400
3	-312.5	0	-400
3	-312.5	0	-400
3	-312.5	0	-400
3	-312.5	0	-400
3	-312.5	0	-400
3	-312.5	0	-400
3	-312.5	1	-400
3	-312.5	0	-400
3	-312.5	0	-400
3	-312.5	1	-400
3	-312.5	1	-400
3	-312.5	1	-400
3	-312.5	1	-400
1	-250	1	-400
1	-250	0	-400
1	-250	1	-400
1	-250	1	-400
1	-250	1	-400
1	-250	1	-400
1	-250	0	-400
1	-250	0	-400
1	-250	0	-400
1	-250	0	-400
1	-250	1	-400
1	-250	0	-400
1	-250	1	-400
1	-250	0	-400
1	-250	0	-400
1	-250	1	-400
1	-250	0	-400
1	-250	1	-400
1	-250	0	-400
1	-250	1	-400
2	-250	1	-400
2	-250	0	-400
2	-250	0	-400
2	-250	1	-400
2	-250	0	-400
2	-250	1	-400
2	-250	1	-400
2	-250	1	-400
2	-250	0	-400
2	-250	0	-400
2	-250	1	-400
2	-250	1	-400
2	-250	1	-400
2	-250	1	-400
2	-250	0	-400
2	-250	0	-400
2	-250	1	-400
2	-250	1	-400
2	-250	1	-400
2	-250	1	-400
3	-250	0	-400
3	-250	1	-400
3	-250	1	-400
3	-250	0	-400
3	-250	0	-400
3	-250	1	-400
3	-250	0	-400
3	-250	1	-400
3	-250	0	-400
3	-250	1	-400
3	-250	1	-400
3	-250	0	-400
3	-250	1	-400
3	-250	1	-400
3	-250	1	-400
3	-250	0	-400
3	-250	0	-400
3	-250	0	-400
3	-250	1	-400
3	-250	1	-400
1	-187.5	0	-400
1	-187.5	0	-400
1	-187.5	1	-400
1	-187.5	1	-400
1	-187.5	1	-400
1	-187.5	0	-400
1	-187.5	1	-400
1	-187.5	1	-400
1	-187.5	0	-400
1	-187.5	1	-400
1	-187.5	0	-400
1	-187.5	0	-400
1	-187.5	1	-400
1	-187.5	1	-400
1	-187.5	0	-400
1	-187.5	0	-400
1	-187.5	1	-400
1	-187.5	0	-400
1	-187.5	0	-400
1	-187.5	1	-400
2	-187.5	0	-400
2	-187.5	1	-400
2	-187.5	0	-400
2	-187.5	0	-400
2	-187.5	0	-400
2	-187.5	1	-400
2	-187.5	0	-400
2	-187.5	1	-400
2	-187.5	0	-400
2	-187.5	0	-400
2	-187.5	1	-400
2	-187.5	0	-400
2	-187.5	1	-400
2	-187.5	0	-400
2	-187.5	1	-400
2	-187.5	0	-400
2	-187.5	1	-400
2	-187.5	0	-400
2	-187.5	0	-400
2	-187.5	1	-400
3	-187.5	0	-400
3	-187.5	0	-400
3	-187.5	0	-400
3	-187.5	1	-400
3	-187.5	0	-400
3	-187.5	0	-400
3	-187.5	0	-400
3	-187.5	1	-400
3	-187.5	1	-400
3	-187.5	1	-400
3	-187.5	1	-400
3	-187.5	1	-400
3	-187.5	1	-400
3	-187.5	1	-400
3	-187.5	1	-400
3	-187.5	1	-400
3	-187.5	1	-400
3	-187.5	0	-400
3	-187.5	0	-400
3	-187.5	1	-400
1	-125	0	-400
1	-125	0	-400
1	-125	0	-400
1	-125	0	-400
1	-125	0	-400
1	-125	1	-400
1	-125	0	-400
1	-125	1	-400
1	-125	1	-400
1	-125	0	-400
1	-125	0	-400
1	-125	0	-400
1	-125	0	-400
1	-125	0	-400
1	-125	0	-400
1	-125	1	-400
1	-125	1	-400
1	-125	1	-400
1	-125	1	-400
1	-125	0	-400
2	-125	0	-400
2	-125	1	-400
2	-125	0	-400
2	-125	0	-400
2	-125	0	-400
2	-125	1	-400
2	-125	0	-400
2	-125	0	-400
2	-125	1	-400
2	-125	0	-400
2	-125	0	-400
2	-125	0	-400
2	-125	1	-400
2	-125	1	-400
2	-125	0	-400
2	-125	0	-400
2	-125	0	-400
2	-125	0	-400
2	-125	1	-400
2	-125	1	-400
3	-125	1	-400
3	-125	1	-400
3	-125	1	-400
3	-125	0	-400
3	-125	0	-400
3	-125	0	-400
3	-125	0	-400
3	-125	0	-400
3	-125	1	-400
3	-125	1	-400
3	-125	0	-400
3	-125	0	-400
3	-125	0	-400
3	-125	0	-400
3	-125	0	-400
3	-125	1	-400
3	-125	1	-400
3	-125	1	-400
3	-125	0	-400
3	-125	0	-400
1	-62.5	0	-400
1	-62.5	0	-400
1	-62.5	1	-400
1	-62.5	1	-400
1	-62.5	1	-400
1	-62.5	0	-400
1	-62.5	1	-400
1	-62.5	1	-400
1	-62.5	0	-400
1	-62.5	1	-400
1	-62.5	0	-400
1	-62.5	0	-400
1	-62.5	0	-400
1	-62.5	1	-400
1	-62.5	1	-400
1	-62.5	1	-400
1	-62.5	0	-400
1	-62.5	0	-400
1	-62.5	0	-400
1	-62.5	0	-400
2	-62.5	1	-400
2	-62.5	0	-400
2	-62.5	0	-400
2	-62.5	0	-400
2	-62.5	1	-400
2	-62.5	0	-400
2	-62.5	1	-400
2	-62.5	1	-400
2	-62.5	0	-400
2	-62.5	0	-400
2	-62.5	0	-400
2	-62.5	0	-400
2	-62.5	0	-400
2	-62.5	1	-400
2	-62.5	0	-400
2	-62.5	0	-400
2	-62.5	0	-400
2	-62.5	1	-400
2	-62.5	1	-400
2	-62.5	0	-400
3	-62.5	1	-400
3	-62.5	0	-400
3	-62.5	0	-400
3	-62.5	1	-400
3	-62.5	0	-400
3	-62.5	0	-400
3	-62.5	1	-400
3	-62.5	1	-400
3	-62.5	0	-400
3	-62.5	0	-400
3	-62.5	0	-400
3	-62.5	1	-400
3	-62.5	0	-400
3	-62.5	1	-400
3	-62.5	0	-400
3	-62.5	1	-400
3	-62.5	0	-400
3	-62.5	1	-400
3	-62.5	0	-400
3	-62.5	0	-400
1	62.5	1	-400
1	62.5	0	-400
1	62.5	0	-400
1	62.5	0	-400
1	62.5	0	-400
1	62.5	0	-400
1	62.5	0	-400
1	62.5	0	-400
1	62.5	0	-400
1	62.5	0	-400
1	62.5	0	-400
1	62.5	0	-400
1	62.5	0	-400
1	62.5	0	-400
1	62.5	0	-400
1	62.5	0	-400
1	62.5	0	-400
1	62.5	1	-400
1	62.5	0	-400
1	62.5	0	-400
2	62.5	0	-400
2	62.5	0	-400
2	62.5	0	-400
2	62.5	0	-400
2	62.5	0	-400
2	62.5	0	-400
2	62.5	0	-400
2	62.5	0	-400
2	62.5	0	-400
2	62.5	0	-400
2	62.5	0	-400
2	62.5	0	-400
2	62.5	1	-400
2	62.5	0	-400
2	62.5	1	-400
2	62.5	0	-400
2	62.5	0	-400
2	62.5	0	-400
2	62.5	1	-400
2	62.5	0	-400
3	62.5	1	-400
3	62.5	0	-400
3	62.5	0	-400
3	62.5	1	-400
3	62.5	0	-400
3	62.5	1	-400
3	62.5	1	-400
3	62.5	0	-400
3	62.5	0	-400
3	62.5	1	-400
3	62.5	0	-400
3	62.5	0	-400
3	62.5	1	-400
3	62.5	0	-400
3	62.5	1	-400
3	62.5	0	-400
3	62.5	0	-400
3	62.5	0	-400
3	62.5	0	-400
3	62.5	0	-400
1	125	1	-400
1	125	0	-400
1	125	0	-400
1	125	1	-400
1	125	1	-400
1	125	1	-400
1	125	1	-400
1	125	1	-400
1	125	1	-400
1	125	1	-400
1	125	0	-400
1	125	0	-400
1	125	0	-400
1	125	1	-400
1	125	0	-400
1	125	0	-400
1	125	1	-400
1	125	0	-400
1	125	0	-400
1	125	1	-400
2	125	1	-400
2	125	1	-400
2	125	0	-400
2	125	1	-400
2	125	0	-400
2	125	0	-400
2	125	0	-400
2	125	1	-400
2	125	0	-400
2	125	0	-400
2	125	0	-400
2	125	0	-400
2	125	0	-400
2	125	1	-400
2	125	1	-400
2	125	0	-400
2	125	1	-400
2	125	0	-400
2	125	1	-400
2	125	1	-400
3	125	0	-400
3	125	1	-400
3	125	1	-400
3	125	1	-400
3	125	0	-400
3	125	1	-400
3	125	1	-400
3	125	0	-400
3	125	1	-400
3	125	1	-400
3	125	0	-400
3	125	1	-400
3	125	0	-400
3	125	0	-400
3	125	0	-400
3	125	0	-400
3	125	1	-400
3	125	0	-400
3	125	1	-400
3	125	0	-400
1	187.5	1	-400
1	187.5	1	-400
1	187.5	1	-400
1	187.5	1	-400
1	187.5	1	-400
1	187.5	1	-400
1	187.5	1	-400
1	187.5	1	-400
1	187.5	1	-400
1	187.5	1	-400
1	187.5	0	-400
1	187.5	0	-400
1	187.5	0	-400
1	187.5	0	-400
1	187.5	1	-400
1	187.5	0	-400
1	187.5	1	-400
1	187.5	0	-400
1	187.5	0	-400
1	187.5	1	-400
2	187.5	0	-400
2	187.5	0	-400
2	187.5	0	-400
2	187.5	1	-400
2	187.5	1	-400
2	187.5	0	-400
2	187.5	0	-400
2	187.5	0	-400
2	187.5	0	-400
2	187.5	1	-400
2	187.5	0	-400
2	187.5	1	-400
2	187.5	1	-400
2	187.5	1	-400
2	187.5	1	-400
2	187.5	1	-400
2	187.5	1	-400
2	187.5	1	-400
2	187.5	1	-400
2	187.5	0	-400
3	187.5	1	-400
3	187.5	1	-400
3	187.5	1	-400
3	187.5	1	-400
3	187.5	0	-400
3	187.5	1	-400
3	187.5	1	-400
3	187.5	1	-400
3	187.5	1	-400
3	187.5	1	-400
3	187.5	1	-400
3	187.5	0	-400
3	187.5	0	-400
3	187.5	0	-400
3	187.5	0	-400
3	187.5	0	-400
3	187.5	1	-400
3	187.5	1	-400
3	187.5	0	-400
3	187.5	1	-400
1	250	1	-400
1	250	1	-400
1	250	1	-400
1	250	1	-400
1	250	1	-400
1	250	1	-400
1	250	1	-400
1	250	1	-400
1	250	1	-400
1	250	1	-400
1	250	0	-400
1	250	0	-400
1	250	0	-400
1	250	1	-400
1	250	0	-400
1	250	1	-400
1	250	1	-400
1	250	0	-400
1	250	0	-400
1	250	0	-400
2	250	0	-400
2	250	0	-400
2	250	1	-400
2	250	1	-400
2	250	1	-400
2	250	0	-400
2	250	1	-400
2	250	1	-400
2	250	1	-400
2	250	0	-400
2	250	1	-400
2	250	1	-400
2	250	1	-400
2	250	1	-400
2	250	1	-400
2	250	1	-400
2	250	1	-400
2	250	0	-400
2	250	1	-400
2	250	1	-400
3	250	1	-400
3	250	0	-400
3	250	1	-400
3	250	1	-400
3	250	1	-400
3	250	1	-400
3	250	1	-400
3	250	1	-400
3	250	1	-400
3	250	1	-400
3	250	1	-400
3	250	0	-400
3	250	1	-400
3	250	0	-400
3	250	0	-400
3	250	0	-400
3	250	0	-400
3	250	1	-400
3	250	0	-400
3	250	0	-400
1	312.5	1	-400
1	312.5	1	-400
1	312.5	0	-400
1	312.5	1	-400
1	312.5	1	-400
1	312.5	1	-400
1	312.5	1	-400
1	312.5	1	-400
1	312.5	1	-400
1	312.5	1	-400
1	312.5	0	-400
1	312.5	0	-400
1	312.5	1	-400
1	312.5	1	-400
1	312.5	0	-400
1	312.5	0	-400
1	312.5	0	-400
1	312.5	1	-400
1	312.5	1	-400
1	312.5	1	-400
2	312.5	1	-400
2	312.5	0	-400
2	312.5	1	-400
2	312.5	1	-400
2	312.5	0	-400
2	312.5	1	-400
2	312.5	0	-400
2	312.5	0	-400
2	312.5	1	-400
2	312.5	1	-400
2	312.5	1	-400
2	312.5	0	-400
2	312.5	1	-400
2	312.5	1	-400
2	312.5	1	-400
2	312.5	1	-400
2	312.5	1	-400
2	312.5	1	-400
2	312.5	1	-400
2	312.5	1	-400
3	312.5	1	-400
3	312.5	1	-400
3	312.5	1	-400
3	312.5	1	-400
3	312.5	1	-400
3	312.5	1	-400
3	312.5	0	-400
3	312.5	1	-400
3	312.5	1	-400
3	312.5	1	-400
3	312.5	1	-400
3	312.5	0	-400
3	312.5	0	-400
3	312.5	0	-400
3	312.5	0	-400
3	312.5	1	-400
3	312.5	0	-400
3	312.5	1	-400
3	312.5	1	-400
3	312.5	0	-400
1	375	1	-400
1	375	1	-400
1	375	1	-400
1	375	1	-400
1	375	1	-400
1	375	1	-400
1	375	1	-400
1	375	1	-400
1	375	1	-400
1	375	1	-400
1	375	1	-400
1	375	0	-400
1	375	0	-400
1	375	0	-400
1	375	0	-400
1	375	0	-400
1	375	0	-400
1	375	0	-400
1	375	1	-400
1	375	0	-400
2	375	1	-400
2	375	1	-400
2	375	1	-400
2	375	1	-400
2	375	1	-400
2	375	1	-400
2	375	1	-400
2	375	1	-400
2	375	1	-400
2	375	1	-400
2	375	1	-400
2	375	1	-400
2	375	1	-400
2	375	1	-400
2	375	1	-400
2	375	1	-400
2	375	1	-400
2	375	1	-400
2	375	1	-400
2	375	0	-400
3	375	1	-400
3	375	1	-400
3	375	1	-400
3	375	0	-400
3	375	1	-400
3	375	1	-400
3	375	1	-400
3	375	1	-400
3	375	1	-400
3	375	1	-400
3	375	0	-400
3	375	1	-400
3	375	1	-400
3	375	0	-400
3	375	1	-400
3	375	0	-400
3	375	0	-400
3	375	0	-400
3	375	1	-400
3	375	0	-400
1	437.5	1	-400
1	437.5	1	-400
1	437.5	1	-400
1	437.5	1	-400
1	437.5	1	-400
1	437.5	1	-400
1	437.5	1	-400
1	437.5	1	-400
1	437.5	1	-400
1	437.5	1	-400
1	437.5	0	-400
1	437.5	0	-400
1	437.5	1	-400
1	437.5	1	-400
1	437.5	1	-400
1	437.5	1	-400
1	437.5	1	-400
1	437.5	0	-400
1	437.5	1	-400
1	437.5	1	-400
2	437.5	0	-400
2	437.5	1	-400
2	437.5	1	-400
2	437.5	1	-400
2	437.5	1	-400
2	437.5	0	-400
2	437.5	1	-400
2	437.5	1	-400
2	437.5	1	-400
2	437.5	1	-400
2	437.5	1	-400
2	437.5	1	-400
2	437.5	1	-400
2	437.5	1	-400
2	437.5	1	-400
2	437.5	1	-400
2	437.5	0	-400
2	437.5	1	-400
2	437.5	1	-400
2	437.5	1	-400
3	437.5	1	-400
3	437.5	1	-400
3	437.5	1	-400
3	437.5	1	-400
3	437.5	0	-400
3	437.5	1	-400
3	437.5	1	-400
3	437.5	1	-400
3	437.5	1	-400
3	437.5	1	-400
3	437.5	1	-400
3	437.5	1	-400
3	437.5	1	-400
3	437.5	0	-400
3	437.5	1	-400
3	437.5	1	-400
3	437.5	1	-400
3	437.5	1	-400
3	437.5	1	-400
3	437.5	1	-400
1	-437.5	1	0
1	-437.5	1	0
1	-437.5	1	0
1	-437.5	1	0
1	-437.5	1	0
1	-437.5	1	0
1	-437.5	1	0
1	-437.5	1	0
1	-437.5	1	0
1	-437.5	1	0
1	-437.5	1	0
1	-437.5	1	0
1	-437.5	1	0
1	-437.5	1	0
1	-437.5	0	0
1	-437.5	1	0
1	-437.5	0	0
1	-437.5	1	0
1	-437.5	1	0
1	-437.5	0	0
2	-437.5	1	0
2	-437.5	1	0
2	-437.5	1	0
2	-437.5	1	0
2	-437.5	1	0
2	-437.5	1	0
2	-437.5	1	0
2	-437.5	1	0
2	-437.5	1	0
2	-437.5	0	0
2	-437.5	1	0
2	-437.5	1	0
2	-437.5	1	0
2	-437.5	1	0
2	-437.5	1	0
2	-437.5	1	0
2	-437.5	1	0
2	-437.5	1	0
2	-437.5	1	0
2	-437.5	1	0
3	-437.5	1	0
3	-437.5	1	0
3	-437.5	1	0
3	-437.5	1	0
3	-437.5	1	0
3	-437.5	1	0
3	-437.5	1	0
3	-437.5	1	0
3	-437.5	1	0
3	-437.5	1	0
3	-437.5	1	0
3	-437.5	1	0
3	-437.5	1	0
3	-437.5	1	0
3	-437.5	1	0
3	-437.5	0	0
3	-437.5	0	0
3	-437.5	1	0
3	-437.5	1	0
3	-437.5	0	0
1	-375	1	0
1	-375	1	0
1	-375	1	0
1	-375	1	0
1	-375	1	0
1	-375	1	0
1	-375	1	0
1	-375	1	0
1	-375	1	0
1	-375	1	0
1	-375	1	0
1	-375	1	0
1	-375	1	0
1	-375	1	0
1	-375	1	0
1	-375	1	0
1	-375	0	0
1	-375	1	0
1	-375	1	0
1	-375	1	0
2	-375	0	0
2	-375	1	0
2	-375	1	0
2	-375	0	0
2	-375	1	0
2	-375	1	0
2	-375	1	0
2	-375	1	0
2	-375	1	0
2	-375	0	0
2	-375	0	0
2	-375	1	0
2	-375	0	0
2	-375	0	0
2	-375	1	0
2	-375	1	0
2	-375	1	0
2	-375	1	0
2	-375	1	0
2	-375	1	0
3	-375	1	0
3	-375	1	0
3	-375	1	0
3	-375	1	0
3	-375	1	0
3	-375	1	0
3	-375	1	0
3	-375	1	0
3	-375	1	0
3	-375	1	0
3	-375	1	0
3	-375	1	0
3	-375	0	0
3	-375	1	0
3	-375	1	0
3	-375	1	0
3	-375	1	0
3	-375	1	0
3	-375	1	0
3	-375	1	0
1	-312.5	1	0
1	-312.5	1	0
1	-312.5	0	0
1	-312.5	1	0
1	-312.5	1	0
1	-312.5	1	0
1	-312.5	1	0
1	-312.5	1	0
1	-312.5	1	0
1	-312.5	0	0
1	-312.5	0	0
1	-312.5	0	0
1	-312.5	0	0
1	-312.5	0	0
1	-312.5	1	0
1	-312.5	1	0
1	-312.5	1	0
1	-312.5	0	0
1	-312.5	0	0
1	-312.5	0	0
2	-312.5	0	0
2	-312.5	1	0
2	-312.5	1	0
2	-312.5	1	0
2	-312.5	1	0
2	-312.5	1	0
2	-312.5	1	0
2	-312.5	1	0
2	-312.5	1	0
2	-312.5	1	0
2	-312.5	0	0
2	-312.5	1	0
2	-312.5	0	0
2	-312.5	0	0
2	-312.5	1	0
2	-312.5	1	0
2	-312.5	1	0
2	-312.5	1	0
2	-312.5	1	0
2	-312.5	1	0
3	-312.5	1	0
3	-312.5	1	0
3	-312.5	1	0
3	-312.5	0	0
3	-312.5	1	0
3	-312.5	1	0
3	-312.5	1	0
3	-312.5	1	0
3	-312.5	1	0
3	-312.5	1	0
3	-312.5	1	0
3	-312.5	1	0
3	-312.5	1	0
3	-312.5	1	0
3	-312.5	1	0
3	-312.5	1	0
3	-312.5	1	0
3	-312.5	1	0
3	-312.5	0	0
3	-312.5	1	0
1	-250	1	0
1	-250	1	0
1	-250	1	0
1	-250	0	0
1	-250	1	0
1	-250	0	0
1	-250	1	0
1	-250	1	0
1	-250	1	0
1	-250	1	0
1	-250	1	0
1	-250	1	0
1	-250	1	0
1	-250	1	0
1	-250	0	0
1	-250	0	0
1	-250	0	0
1	-250	0	0
1	-250	0	0
1	-250	0	0
2	-250	1	0
2	-250	1	0
2	-250	1	0
2	-250	1	0
2	-250	0	0
2	-250	0	0
2	-250	1	0
2	-250	1	0
2	-250	0	0
2	-250	0	0
2	-250	0	0
2	-250	0	0
2	-250	0	0
2	-250	0	0
2	-250	0	0
2	-250	0	0
2	-250	1	0
2	-250	1	0
2	-250	1	0
2	-250	0	0
3	-250	1	0
3	-250	1	0
3	-250	1	0
3	-250	0	0
3	-250	1	0
3	-250	1	0
3	-250	1	0
3	-250	0	0
3	-250	1	0
3	-250	1	0
3	-250	1	0
3	-250	0	0
3	-250	1	0
3	-250	0	0
3	-250	1	0
3	-250	0	0
3	-250	1	0
3	-250	1	0
3	-250	0	0
3	-250	0	0
1	-187.5	1	0
1	-187.5	1	0
1	-187.5	1	0
1	-187.5	0	0
1	-187.5	0	0
1	-187.5	1	0
1	-187.5	0	0
1	-187.5	0	0
1	-187.5	0	0
1	-187.5	0	0
1	-187.5	0	0
1	-187.5	0	0
1	-187.5	0	0
1	-187.5	1	0
1	-187.5	0	0
1	-187.5	1	0
1	-187.5	0	0
1	-187.5	1	0
1	-187.5	0	0
1	-187.5	1	0
2	-187.5	0	0
2	-187.5	1	0
2	-187.5	0	0
2	-187.5	0	0
2	-187.5	1	0
2	-187.5	1	0
2	-187.5	1	0
2	-187.5	1	0
2	-187.5	0	0
2	-187.5	0	0
2	-187.5	1	0
2	-187.5	0	0
2	-187.5	1	0
2	-187.5	1	0
2	-187.5	1	0
2	-187.5	1	0
2	-187.5	1	0
2	-187.5	0	0
2	-187.5	0	0
2	-187.5	1	0
3	-187.5	1	0
3	-187.5	1	0
3	-187.5	1	0
3	-187.5	1	0
3	-187.5	0	0
3	-187.5	1	0
3	-187.5	1	0
3	-187.5	1	0
3	-187.5	1	0
3	-187.5	0	0
3	-187.5	0	0
3	-187.5	1	0
3	-187.5	1	0
3	-187.5	1	0
3	-187.5	0	0
3	-187.5	1	0
3	-187.5	1	0
3	-187.5	0	0
3	-187.5	1	0
3	-187.5	1	0
1	-125	1	0
1	-125	0	0
1	-125	1	0
1	-125	0	0
1	-125	1	0
1	-125	1	0
1	-125	0	0
1	-125	0	0
1	-125	0	0
1	-125	1	0
1	-125	0	0
1	-125	0	0
1	-125	0	0
1	-125	0	0
1	-125	0	0
1	-125	1	0
1	-125	0	0
1	-125	0	0
1	-125	0	0
1	-125	0	0
2	-125	0	0
2	-125	0	0
2	-125	0	0
2	-125	0	0
2	-125	0	0
2	-125	0	0
2	-125	0	0
2	-125	1	0
2	-125	0	0
2	-125	0	0
2	-125	1	0
2	-125	0	0
2	-125	1	0
2	-125	1	0
2	-125	1	0
2	-125	0	0
2	-125	0	0
2	-125	0	0
2	-125	0	0
2	-125	0	0
3	-125	0	0
3	-125	0	0
3	-125	1	0
3	-125	1	0
3	-125	0	0
3	-125	1	0
3	-125	0	0
3	-125	1	0
3	-125	0	0
3	-125	0	0
3	-125	0	0
3	-125	0	0
3	-125	1	0
3	-125	1	0
3	-125	0	0
3	-125	1	0
3	-125	0	0
3	-125	0	0
3	-125	0	0
3	-125	0	0
1	-62.5	0	0
1	-62.5	0	0
1	-62.5	0	0
1	-62.5	1	0
1	-62.5	0	0
1	-62.5	1	0
1	-62.5	0	0
1	-62.5	0	0
1	-62.5	1	0
1	-62.5	0	0
1	-62.5	0	0
1	-62.5	0	0
1	-62.5	0	0
1	-62.5	1	0
1	-62.5	0	0
1	-62.5	0	0
1	-62.5	0	0
1	-62.5	1	0
1	-62.5	0	0
1	-62.5	0	0
2	-62.5	0	0
2	-62.5	0	0
2	-62.5	1	0
2	-62.5	0	0
2	-62.5	0	0
2	-62.5	0	0
2	-62.5	0	0
2	-62.5	0	0
2	-62.5	1	0
2	-62.5	0	0
2	-62.5	0	0
2	-62.5	0	0
2	-62.5	0	0
2	-62.5	0	0
2	-62.5	0	0
2	-62.5	1	0
2	-62.5	0	0
2	-62.5	0	0
2	-62.5	0	0
2	-62.5	1	0
3	-62.5	1	0
3	-62.5	1	0
3	-62.5	1	0
3	-62.5	0	0
3	-62.5	1	0
3	-62.5	1	0
3	-62.5	0	0
3	-62.5	1	0
3	-62.5	1	0
3	-62.5	1	0
3	-62.5	1	0
3	-62.5	1	0
3	-62.5	1	0
3	-62.5	0	0
3	-62.5	0	0
3	-62.5	1	0
3	-62.5	0	0
3	-62.5	1	0
3	-62.5	0	0
3	-62.5	1	0
1	62.5	0	0
1	62.5	0	0
1	62.5	0	0
1	62.5	0	0
1	62.5	1	0
1	62.5	0	0
1	62.5	0	0
1	62.5	0	0
1	62.5	0	0
1	62.5	0	0
1	62.5	1	0
1	62.5	0	0
1	62.5	0	0
1	62.5	0	0
1	62.5	0	0
1	62.5	0	0
1	62.5	0	0
1	62.5	1	0
1	62.5	0	0
1	62.5	0	0
2	62.5	0	0
2	62.5	0	0
2	62.5	0	0
2	62.5	0	0
2	62.5	0	0
2	62.5	0	0
2	62.5	0	0
2	62.5	0	0
2	62.5	0	0
2	62.5	0	0
2	62.5	0	0
2	62.5	0	0
2	62.5	0	0
2	62.5	0	0
2	62.5	1	0
2	62.5	1	0
2	62.5	1	0
2	62.5	1	0
2	62.5	1	0
2	62.5	0	0
3	62.5	1	0
3	62.5	1	0
3	62.5	0	0
3	62.5	1	0
3	62.5	1	0
3	62.5	0	0
3	62.5	1	0
3	62.5	1	0
3	62.5	1	0
3	62.5	1	0
3	62.5	0	0
3	62.5	0	0
3	62.5	1	0
3	62.5	0	0
3	62.5	0	0
3	62.5	0	0
3	62.5	0	0
3	62.5	1	0
3	62.5	0	0
3	62.5	0	0
1	125	1	0
1	125	0	0
1	125	1	0
1	125	1	0
1	125	0	0
1	125	1	0
1	125	0	0
1	125	1	0
1	125	0	0
1	125	1	0
1	125	0	0
1	125	0	0
1	125	1	0
1	125	0	0
1	125	0	0
1	125	1	0
1	125	0	0
1	125	0	0
1	125	1	0
1	125	1	0
2	125	0	0
2	125	0	0
2	125	0	0
2	125	0	0
2	125	0	0
2	125	0	0
2	125	0	0
2	125	1	0
2	125	0	0
2	125	1	0
2	125	1	0
2	125	1	0
2	125	0	0
2	125	1	0
2	125	1	0
2	125	0	0
2	125	0	0
2	125	1	0
2	125	1	0
2	125	1	0
3	125	1	0
3	125	0	0
3	125	1	0
3	125	1	0
3	125	1	0
3	125	0	0
3	125	1	0
3	125	0	0
3	125	0	0
3	125	1	0
3	125	0	0
3	125	1	0
3	125	1	0
3	125	1	0
3	125	1	0
3	125	0	0
3	125	0	0
3	125	0	0
3	125	1	0
3	125	0	0
1	187.5	0	0
1	187.5	0	0
1	187.5	1	0
1	187.5	1	0
1	187.5	1	0
1	187.5	1	0
1	187.5	1	0
1	187.5	1	0
1	187.5	1	0
1	187.5	0	0
1	187.5	0	0
1	187.5	1	0
1	187.5	0	0
1	187.5	1	0
1	187.5	1	0
1	187.5	0	0
1	187.5	0	0
1	187.5	0	0
1	187.5	0	0
1	187.5	0	0
2	187.5	0	0
2	187.5	0	0
2	187.5	1	0
2	187.5	0	0
2	187.5	1	0
2	187.5	1	0
2	187.5	0	0
2	187.5	0	0
2	187.5	1	0
2	187.5	1	0
2	187.5	1	0
2	187.5	0	0
2	187.5	1	0
2	187.5	1	0
2	187.5	1	0
2	187.5	0	0
2	187.5	1	0
2	187.5	1	0
2	187.5	1	0
2	187.5	1	0
3	187.5	1	0
3	187.5	1	0
3	187.5	1	0
3	187.5	1	0
3	187.5	1	0
3	187.5	1	0
3	187.5	0	0
3	187.5	0	0
3	187.5	0	0
3	187.5	1	0
3	187.5	0	0
3	187.5	0	0
3	187.5	1	0
3	187.5	0	0
3	187.5	1	0
3	187.5	1	0
3	187.5	1	0
3	187.5	0	0
3	187.5	1	0
3	187.5	1	0
1	250	1	0
1	250	1	0
1	250	1	0
1	250	1	0
1	250	1	0
1	250	1	0
1	250	1	0
1	250	1	0
1	250	0	0
1	250	0	0
1	250	1	0
1	250	1	0
1	250	0	0
1	250	1	0
1	250	0	0
1	250	0	0
1	250	0	0
1	250	0	0
1	250	0	0
1	250	0	0
2	250	1	0
2	250	0	0
2	250	0	0
2	250	1	0
2	250	0	0
2	250	1	0
2	250	0	0
2	250	1	0
2	250	0	0
2	250	1	0
2	250	0	0
2	250	1	0
2	250	1	0
2	250	0	0
2	250	1	0
2	250	0	0
2	250	1	0
2	250	0	0
2	250	1	0
2	250	1	0
3	250	0	0
3	250	1	0
3	250	1	0
3	250	1	0
3	250	0	0
3	250	1	0
3	250	1	0
3	250	1	0
3	250	1	0
3	250	1	0
3	250	0	0
3	250	1	0
3	250	1	0
3	250	1	0
3	250	0	0
3	250	1	0
3	250	1	0
3	250	1	0
3	250	0	0
3	250	0	0
1	312.5	1	0
1	312.5	0	0
1	312.5	1	0
1	312.5	1	0
1	312.5	1	0
1	312.5	1	0
1	312.5	1	0
1	312.5	0	0
1	312.5	1	0
1	312.5	1	0
1	312.5	1	0
1	312.5	1	0
1	312.5	0	0
1	312.5	1	0
1	312.5	0	0
1	312.5	1	0
1	312.5	1	0
1	312.5	1	0
1	312.5	1	0
1	312.5	0	0
2	312.5	1	0
2	312.5	1	0
2	312.5	1	0
2	312.5	1	0
2	312.5	1	0
2	312.5	1	0
2	312.5	1	0
2	312.5	1	0
2	312.5	1	0
2	312.5	1	0
2	312.5	1	0
2	312.5	1	0
2	312.5	1	0
2	312.5	1	0
2	312.5	1	0
2	312.5	1	0
2	312.5	1	0
2	312.5	1	0
2	312.5	1	0
2	312.5	0	0
3	312.5	1	0
3	312.5	0	0
3	312.5	1	0
3	312.5	1	0
3	312.5	1	0
3	312.5	1	0
3	312.5	1	0
3	312.5	1	0
3	312.5	1	0
3	312.5	1	0
3	312.5	0	0
3	312.5	0	0
3	312.5	1	0
3	312.5	1	0
3	312.5	0	0
3	312.5	1	0
3	312.5	1	0
3	312.5	1	0
3	312.5	1	0
3	312.5	0	0
1	375	1	0
1	375	1	0
1	375	1	0
1	375	1	0
1	375	1	0
1	375	0	0
1	375	1	0
1	375	1	0
1	375	1	0
1	375	1	0
1	375	1	0
1	375	0	0
1	375	1	0
1	375	1	0
1	375	1	0
1	375	1	0
1	375	0	0
1	375	0	0
1	375	0	0
1	375	1	0
2	375	0	0
2	375	1	0
2	375	1	0
2	375	1	0
2	375	1	0
2	375	0	0
2	375	1	0
2	375	1	0
2	375	1	0
2	375	0	0
2	375	1	0
2	375	1	0
2	375	1	0
2	375	0	0
2	375	1	0
2	375	0	0
2	375	1	0
2	375	1	0
2	375	0	0
2	375	1	0
3	375	1	0
3	375	1	0
3	375	1	0
3	375	1	0
3	375	1	0
3	375	1	0
3	375	1	0
3	375	0	0
3	375	1	0
3	375	0	0
3	375	0	0
3	375	1	0
3	375	1	0
3	375	1	0
3	375	1	0
3	375	1	0
3	375	0	0
3	375	1	0
3	375	1	0
3	375	1	0
1	437.5	1	0
1	437.5	1	0
1	437.5	1	0
1	437.5	1	0
1	437.5	1	0
1	437.5	1	0
1	437.5	1	0
1	437.5	0	0
1	437.5	1	0
1	437.5	0	0
1	437.5	1	0
1	437.5	0	0
1	437.5	0	0
1	437.5	1	0
1	437.5	0	0
1	437.5	1	0
1	437.5	0	0
1	437.5	1	0
1	437.5	1	0
1	437.5	1	0
2	437.5	0	0
2	437.5	0	0
2	437.5	1	0
2	437.5	1	0
2	437.5	1	0
2	437.5	1	0
2	437.5	0	0
2	437.5	1	0
2	437.5	1	0
2	437.5	0	0
2	437.5	1	0
2	437.5	1	0
2	437.5	1	0
2	437.5	1	0
2	437.5	1	0
2	437.5	1	0
2	437.5	1	0
2	437.5	1	0
2	437.5	0	0
2	437.5	1	0
3	437.5	1	0
3	437.5	1	0
3	437.5	1	0
3	437.5	1	0
3	437.5	1	0
3	437.5	1	0
3	437.5	1	0
3	437.5	1	0
3	437.5	1	0
3	437.5	0	0
3	437.5	0	0
3	437.5	1	0
3	437.5	1	0
3	437.5	1	0
3	437.5	0	0
3	437.5	1	0
3	437.5	1	0
3	437.5	1	0
3	437.5	1	0
3	437.5	1	0
1	-437.5	1	400
1	-437.5	1	400
1	-437.5	1	400
1	-437.5	1	400
1	-437.5	1	400
1	-437.5	1	400
1	-437.5	1	400
1	-437.5	0	400
1	-437.5	1	400
1	-437.5	1	400
1	-437.5	1	400
1	-437.5	1	400
1	-437.5	1	400
1	-437.5	1	400
1	-437.5	1	400
1	-437.5	1	400
1	-437.5	1	400
1	-437.5	0	400
1	-437.5	0	400
1	-437.5	1	400
2	-437.5	1	400
2	-437.5	1	400
2	-437.5	0	400
2	-437.5	1	400
2	-437.5	1	400
2	-437.5	1	400
2	-437.5	1	400
2	-437.5	1	400
2	-437.5	1	400
2	-437.5	1	400
2	-437.5	1	400
2	-437.5	1	400
2	-437.5	1	400
2	-437.5	1	400
2	-437.5	1	400
2	-437.5	1	400
2	-437.5	1	400
2	-437.5	1	400
2	-437.5	1	400
2	-437.5	0	400
3	-437.5	1	400
3	-437.5	1	400
3	-437.5	1	400
3	-437.5	1	400
3	-437.5	1	400
3	-437.5	1	400
3	-437.5	1	400
3	-437.5	1	400
3	-437.5	1	400
3	-437.5	1	400
3	-437.5	1	400
3	-437.5	1	400
3	-437.5	1	400
3	-437.5	1	400
3	-437.5	1	400
3	-437.5	1	400
3	-437.5	1	400
3	-437.5	1	400
3	-437.5	1	400
3	-437.5	1	400
1	-375	0	400
1	-375	1	400
1	-375	1	400
1	-375	0	400
1	-375	1	400
1	-375	1	400
1	-375	1	400
1	-375	1	400
1	-375	0	400
1	-375	1	400
1	-375	1	400
1	-375	1	400
1	-375	1	400
1	-375	1	400
1	-375	1	400
1	-375	1	400
1	-375	0	400
1	-375	1	400
1	-375	1	400
1	-375	1	400
2	-375	1	400
2	-375	1	400
2	-375	1	400
2	-375	1	400
2	-375	1	400
2	-375	0	400
2	-375	1	400
2	-375	1	400
2	-375	1	400
2	-375	1	400
2	-375	1	400
2	-375	1	400
2	-375	1	400
2	-375	1	400
2	-375	1	400
2	-375	1	400
2	-375	1	400
2	-375	1	400
2	-375	1	400
2	-375	1	400
3	-375	1	400
3	-375	0	400
3	-375	1	400
3	-375	1	400
3	-375	1	400
3	-375	1	400
3	-375	0	400
3	-375	1	400
3	-375	1	400
3	-375	1	400
3	-375	1	400
3	-375	1	400
3	-375	1	400
3	-375	1	400
3	-375	1	400
3	-375	1	400
3	-375	1	400
3	-375	1	400
3	-375	1	400
3	-375	1	400
1	-312.5	1	400
1	-312.5	1	400
1	-312.5	1	400
1	-312.5	1	400
1	-312.5	1	400
1	-312.5	0	400
1	-312.5	1	400
1	-312.5	0	400
1	-312.5	1	400
1	-312.5	0	400
1	-312.5	1	400
1	-312.5	0	400
1	-312.5	1	400
1	-312.5	1	400
1	-312.5	1	400
1	-312.5	0	400
1	-312.5	1	400
1	-312.5	0	400
1	-312.5	0	400
1	-312.5	1	400
2	-312.5	1	400
2	-312.5	1	400
2	-312.5	1	400
2	-312.5	1	400
2	-312.5	1	400
2	-312.5	1	400
2	-312.5	0	400
2	-312.5	1	400
2	-312.5	1	400
2	-312.5	1	400
2	-312.5	1	400
2	-312.5	1	400
2	-312.5	1	400
2	-312.5	1	400
2	-312.5	1	400
2	-312.5	1	400
2	-312.5	0	400
2	-312.5	0	400
2	-312.5	1	400
2	-312.5	1	400
3	-312.5	1	400
3	-312.5	1	400
3	-312.5	1	400
3	-312.5	1	400
3	-312.5	1	400
3	-312.5	1	400
3	-312.5	0	400
3	-312.5	1	400
3	-312.5	1	400
3	-312.5	0	400
3	-312.5	1	400
3	-312.5	1	400
3	-312.5	1	400
3	-312.5	1	400
3	-312.5	0	400
3	-312.5	1	400
3	-312.5	1	400
3	-312.5	1	400
3	-312.5	1	400
3	-312.5	1	400
1	-250	1	400
1	-250	1	400
1	-250	1	400
1	-250	1	400
1	-250	1	400
1	-250	1	400
1	-250	1	400
1	-250	0	400
1	-250	1	400
1	-250	1	400
1	-250	1	400
1	-250	0	400
1	-250	0	400
1	-250	1	400
1	-250	1	400
1	-250	1	400
1	-250	1	400
1	-250	1	400
1	-250	1	400
1	-250	1	400
2	-250	1	400
2	-250	1	400
2	-250	1	400
2	-250	0	400
2	-250	1	400
2	-250	1	400
2	-250	1	400
2	-250	1	400
2	-250	1	400
2	-250	0	400
2	-250	1	400
2	-250	1	400
2	-250	1	400
2	-250	1	400
2	-250	1	400
2	-250	1	400
2	-250	1	400
2	-250	1	400
2	-250	1	400
2	-250	1	400
3	-250	1	400
3	-250	1	400
3	-250	1	400
3	-250	0	400
3	-250	1	400
3	-250	0	400
3	-250	1	400
3	-250	1	400
3	-250	0	400
3	-250	1	400
3	-250	1	400
3	-250	1	400
3	-250	1	400
3	-250	1	400
3	-250	1	400
3	-250	1	400
3	-250	1	400
3	-250	1	400
3	-250	1	400
3	-250	1	400
1	-187.5	1	400
1	-187.5	0	400
1	-187.5	1	400
1	-187.5	1	400
1	-187.5	1	400
1	-187.5	1	400
1	-187.5	0	400
1	-187.5	0	400
1	-187.5	0	400
1	-187.5	1	400
1	-187.5	1	400
1	-187.5	0	400
1	-187.5	0	400
1	-187.5	0	400
1	-187.5	0	400
1	-187.5	1	400
1	-187.5	1	400
1	-187.5	0	400
1	-187.5	1	400
1	-187.5	0	400
2	-187.5	1	400
2	-187.5	1	400
2	-187.5	0	400
2	-187.5	1	400
2	-187.5	1	400
2	-187.5	1	400
2	-187.5	0	400
2	-187.5	1	400
2	-187.5	0	400
2	-187.5	0	400
2	-187.5	0	400
2	-187.5	1	400
2	-187.5	1	400
2	-187.5	1	400
2	-187.5	1	400
2	-187.5	1	400
2	-187.5	0	400
2	-187.5	0	400
2	-187.5	1	400
2	-187.5	1	400
3	-187.5	0	400
3	-187.5	1	400
3	-187.5	1	400
3	-187.5	1	400
3	-187.5	0	400
3	-187.5	1	400
3	-187.5	1	400
3	-187.5	1	400
3	-187.5	1	400
3	-187.5	1	400
3	-187.5	1	400
3	-187.5	0	400
3	-187.5	1	400
3	-187.5	0	400
3	-187.5	1	400
3	-187.5	0	400
3	-187.5	1	400
3	-187.5	0	400
3	-187.5	0	400
3	-187.5	1	400
1	-125	0	400
1	-125	0	400
1	-125	0	400
1	-125	0	400
1	-125	1	400
1	-125	1	400
1	-125	0	400
1	-125	0	400
1	-125	0	400
1	-125	0	400
1	-125	0	400
1	-125	1	400
1	-125	1	400
1	-125	1	400
1	-125	0	400
1	-125	1	400
1	-125	0	400
1	-125	1	400
1	-125	1	400
[truncated: 3,461 more rows]
