# Supplementary material for: Sensory adaptation for timing perception
Source: Proc Biol Sci. 2015 Apr 22;282(1805):20142833. doi: 10.1098/rspb.2014.2833 (PMC4389610; doi:10.1098/rspb.2014.2833)
Supplement: TK.txt [file rspb20142833supp8.txt]

position	x	response	condition
1	-250	1	Baseline
1	-250	1	Baseline
1	-250	1	Baseline
1	-250	1	Baseline
1	-250	1	Baseline
1	-250	1	Baseline
1	-250	1	Baseline
1	-250	0	Baseline
1	-250	1	Baseline
1	-250	1	Baseline
1	-250	1	Baseline
1	-250	1	Baseline
1	-250	1	Baseline
1	-250	1	Baseline
1	-250	1	Baseline
1	-250	1	Baseline
1	-250	1	Baseline
1	-250	1	Baseline
1	-250	1	Baseline
1	-250	0	Baseline
1	-250	1	Baseline
1	-250	1	Baseline
1	-250	1	Baseline
1	-250	1	Baseline
1	-250	1	Baseline
1	-250	1	Baseline
1	-250	1	Baseline
1	-250	1	Baseline
2	-250	1	Baseline
2	-250	1	Baseline
2	-250	1	Baseline
2	-250	1	Baseline
2	-250	1	Baseline
2	-250	1	Baseline
2	-250	1	Baseline
2	-250	1	Baseline
2	-250	1	Baseline
2	-250	1	Baseline
2	-250	0	Baseline
2	-250	1	Baseline
2	-250	1	Baseline
2	-250	0	Baseline
2	-250	1	Baseline
2	-250	1	Baseline
2	-250	1	Baseline
2	-250	1	Baseline
2	-250	1	Baseline
2	-250	0	Baseline
2	-250	1	Baseline
2	-250	1	Baseline
2	-250	1	Baseline
2	-250	1	Baseline
2	-250	1	Baseline
2	-250	1	Baseline
2	-250	1	Baseline
2	-250	0	Baseline
3	-250	1	Baseline
3	-250	1	Baseline
3	-250	1	Baseline
3	-250	1	Baseline
3	-250	1	Baseline
3	-250	1	Baseline
3	-250	1	Baseline
3	-250	1	Baseline
3	-250	1	Baseline
3	-250	1	Baseline
3	-250	1	Baseline
3	-250	1	Baseline
3	-250	1	Baseline
3	-250	1	Baseline
3	-250	1	Baseline
3	-250	1	Baseline
3	-250	1	Baseline
3	-250	1	Baseline
3	-250	0	Baseline
3	-250	1	Baseline
3	-250	1	Baseline
3	-250	1	Baseline
3	-250	1	Baseline
3	-250	1	Baseline
3	-250	1	Baseline
3	-250	1	Baseline
3	-250	1	Baseline
3	-250	1	Baseline
1	-187.5	1	Baseline
1	-187.5	1	Baseline
1	-187.5	1	Baseline
1	-187.5	1	Baseline
1	-187.5	1	Baseline
1	-187.5	1	Baseline
1	-187.5	0	Baseline
1	-187.5	1	Baseline
1	-187.5	1	Baseline
1	-187.5	1	Baseline
1	-187.5	1	Baseline
1	-187.5	1	Baseline
1	-187.5	0	Baseline
1	-187.5	1	Baseline
1	-187.5	1	Baseline
1	-187.5	1	Baseline
1	-187.5	1	Baseline
1	-187.5	1	Baseline
1	-187.5	1	Baseline
1	-187.5	1	Baseline
1	-187.5	1	Baseline
1	-187.5	1	Baseline
1	-187.5	0	Baseline
1	-187.5	1	Baseline
1	-187.5	1	Baseline
1	-187.5	0	Baseline
1	-187.5	1	Baseline
1	-187.5	1	Baseline
2	-187.5	1	Baseline
2	-187.5	1	Baseline
2	-187.5	1	Baseline
2	-187.5	1	Baseline
2	-187.5	1	Baseline
2	-187.5	1	Baseline
2	-187.5	1	Baseline
2	-187.5	1	Baseline
2	-187.5	1	Baseline
2	-187.5	0	Baseline
2	-187.5	1	Baseline
2	-187.5	1	Baseline
2	-187.5	1	Baseline
2	-187.5	1	Baseline
2	-187.5	1	Baseline
2	-187.5	1	Baseline
2	-187.5	0	Baseline
2	-187.5	0	Baseline
2	-187.5	1	Baseline
2	-187.5	1	Baseline
2	-187.5	1	Baseline
2	-187.5	1	Baseline
2	-187.5	1	Baseline
2	-187.5	1	Baseline
2	-187.5	1	Baseline
2	-187.5	1	Baseline
2	-187.5	0	Baseline
2	-187.5	1	Baseline
3	-187.5	1	Baseline
3	-187.5	1	Baseline
3	-187.5	1	Baseline
3	-187.5	1	Baseline
3	-187.5	1	Baseline
3	-187.5	1	Baseline
3	-187.5	1	Baseline
3	-187.5	1	Baseline
3	-187.5	1	Baseline
3	-187.5	1	Baseline
3	-187.5	1	Baseline
3	-187.5	1	Baseline
3	-187.5	1	Baseline
3	-187.5	1	Baseline
3	-187.5	1	Baseline
3	-187.5	1	Baseline
3	-187.5	1	Baseline
3	-187.5	1	Baseline
3	-187.5	1	Baseline
3	-187.5	1	Baseline
3	-187.5	1	Baseline
3	-187.5	1	Baseline
3	-187.5	1	Baseline
3	-187.5	1	Baseline
3	-187.5	1	Baseline
3	-187.5	1	Baseline
3	-187.5	1	Baseline
3	-187.5	1	Baseline
1	-125	0	Baseline
1	-125	0	Baseline
1	-125	1	Baseline
1	-125	0	Baseline
1	-125	0	Baseline
1	-125	1	Baseline
1	-125	1	Baseline
1	-125	0	Baseline
1	-125	1	Baseline
1	-125	0	Baseline
1	-125	0	Baseline
1	-125	1	Baseline
1	-125	1	Baseline
1	-125	1	Baseline
1	-125	0	Baseline
1	-125	0	Baseline
1	-125	0	Baseline
1	-125	1	Baseline
1	-125	1	Baseline
1	-125	1	Baseline
1	-125	1	Baseline
1	-125	1	Baseline
1	-125	0	Baseline
1	-125	1	Baseline
1	-125	1	Baseline
1	-125	0	Baseline
1	-125	1	Baseline
1	-125	1	Baseline
2	-125	0	Baseline
2	-125	0	Baseline
2	-125	1	Baseline
2	-125	1	Baseline
2	-125	1	Baseline
2	-125	0	Baseline
2	-125	1	Baseline
2	-125	1	Baseline
2	-125	1	Baseline
2	-125	1	Baseline
2	-125	1	Baseline
2	-125	1	Baseline
2	-125	1	Baseline
2	-125	0	Baseline
2	-125	1	Baseline
2	-125	0	Baseline
2	-125	0	Baseline
2	-125	1	Baseline
2	-125	1	Baseline
2	-125	1	Baseline
2	-125	0	Baseline
2	-125	1	Baseline
2	-125	1	Baseline
2	-125	1	Baseline
2	-125	1	Baseline
2	-125	0	Baseline
2	-125	1	Baseline
2	-125	1	Baseline
3	-125	0	Baseline
3	-125	1	Baseline
3	-125	1	Baseline
3	-125	1	Baseline
3	-125	1	Baseline
3	-125	1	Baseline
3	-125	1	Baseline
3	-125	1	Baseline
3	-125	1	Baseline
3	-125	1	Baseline
3	-125	1	Baseline
3	-125	0	Baseline
3	-125	0	Baseline
3	-125	1	Baseline
3	-125	1	Baseline
3	-125	1	Baseline
3	-125	1	Baseline
3	-125	1	Baseline
3	-125	1	Baseline
3	-125	1	Baseline
3	-125	1	Baseline
3	-125	1	Baseline
3	-125	1	Baseline
3	-125	1	Baseline
3	-125	1	Baseline
3	-125	1	Baseline
3	-125	0	Baseline
3	-125	1	Baseline
1	-62.5	0	Baseline
1	-62.5	0	Baseline
1	-62.5	0	Baseline
1	-62.5	1	Baseline
1	-62.5	0	Baseline
1	-62.5	0	Baseline
1	-62.5	0	Baseline
1	-62.5	0	Baseline
1	-62.5	0	Baseline
1	-62.5	0	Baseline
1	-62.5	0	Baseline
1	-62.5	0	Baseline
1	-62.5	0	Baseline
1	-62.5	1	Baseline
1	-62.5	0	Baseline
1	-62.5	0	Baseline
1	-62.5	1	Baseline
1	-62.5	0	Baseline
1	-62.5	0	Baseline
1	-62.5	1	Baseline
1	-62.5	0	Baseline
1	-62.5	1	Baseline
1	-62.5	0	Baseline
1	-62.5	0	Baseline
1	-62.5	0	Baseline
1	-62.5	1	Baseline
1	-62.5	0	Baseline
1	-62.5	0	Baseline
2	-62.5	0	Baseline
2	-62.5	0	Baseline
2	-62.5	1	Baseline
2	-62.5	0	Baseline
2	-62.5	1	Baseline
2	-62.5	0	Baseline
2	-62.5	1	Baseline
2	-62.5	0	Baseline
2	-62.5	0	Baseline
2	-62.5	0	Baseline
2	-62.5	1	Baseline
2	-62.5	1	Baseline
2	-62.5	1	Baseline
2	-62.5	1	Baseline
2	-62.5	1	Baseline
2	-62.5	0	Baseline
2	-62.5	1	Baseline
2	-62.5	1	Baseline
2	-62.5	0	Baseline
2	-62.5	0	Baseline
2	-62.5	1	Baseline
2	-62.5	0	Baseline
2	-62.5	1	Baseline
2	-62.5	1	Baseline
2	-62.5	1	Baseline
2	-62.5	1	Baseline
2	-62.5	1	Baseline
2	-62.5	0	Baseline
3	-62.5	0	Baseline
3	-62.5	0	Baseline
3	-62.5	0	Baseline
3	-62.5	0	Baseline
3	-62.5	1	Baseline
3	-62.5	0	Baseline
3	-62.5	1	Baseline
3	-62.5	0	Baseline
3	-62.5	1	Baseline
3	-62.5	1	Baseline
3	-62.5	0	Baseline
3	-62.5	1	Baseline
3	-62.5	1	Baseline
3	-62.5	1	Baseline
3	-62.5	1	Baseline
3	-62.5	1	Baseline
3	-62.5	1	Baseline
3	-62.5	1	Baseline
3	-62.5	1	Baseline
3	-62.5	0	Baseline
3	-62.5	0	Baseline
3	-62.5	1	Baseline
3	-62.5	1	Baseline
3	-62.5	1	Baseline
3	-62.5	0	Baseline
3	-62.5	1	Baseline
3	-62.5	1	Baseline
3	-62.5	1	Baseline
1	-31.25	0	Baseline
1	-31.25	0	Baseline
1	-31.25	0	Baseline
1	-31.25	0	Baseline
1	-31.25	0	Baseline
1	-31.25	0	Baseline
1	-31.25	0	Baseline
1	-31.25	0	Baseline
1	-31.25	0	Baseline
1	-31.25	0	Baseline
1	-31.25	0	Baseline
1	-31.25	0	Baseline
1	-31.25	0	Baseline
1	-31.25	0	Baseline
1	-31.25	0	Baseline
1	-31.25	0	Baseline
1	-31.25	0	Baseline
1	-31.25	0	Baseline
1	-31.25	0	Baseline
1	-31.25	0	Baseline
1	-31.25	1	Baseline
1	-31.25	0	Baseline
1	-31.25	0	Baseline
1	-31.25	0	Baseline
1	-31.25	0	Baseline
1	-31.25	0	Baseline
1	-31.25	0	Baseline
1	-31.25	0	Baseline
2	-31.25	0	Baseline
2	-31.25	1	Baseline
2	-31.25	0	Baseline
2	-31.25	0	Baseline
2	-31.25	0	Baseline
2	-31.25	1	Baseline
2	-31.25	0	Baseline
2	-31.25	1	Baseline
2	-31.25	0	Baseline
2	-31.25	0	Baseline
2	-31.25	1	Baseline
2	-31.25	1	Baseline
2	-31.25	0	Baseline
2	-31.25	1	Baseline
2	-31.25	0	Baseline
2	-31.25	0	Baseline
2	-31.25	1	Baseline
2	-31.25	1	Baseline
2	-31.25	0	Baseline
2	-31.25	0	Baseline
2	-31.25	0	Baseline
2	-31.25	0	Baseline
2	-31.25	0	Baseline
2	-31.25	0	Baseline
2	-31.25	1	Baseline
2	-31.25	1	Baseline
2	-31.25	1	Baseline
2	-31.25	0	Baseline
3	-31.25	0	Baseline
3	-31.25	1	Baseline
3	-31.25	1	Baseline
3	-31.25	0	Baseline
3	-31.25	0	Baseline
3	-31.25	1	Baseline
3	-31.25	1	Baseline
3	-31.25	0	Baseline
3	-31.25	1	Baseline
3	-31.25	0	Baseline
3	-31.25	0	Baseline
3	-31.25	1	Baseline
3	-31.25	1	Baseline
3	-31.25	1	Baseline
3	-31.25	1	Baseline
3	-31.25	1	Baseline
3	-31.25	1	Baseline
3	-31.25	0	Baseline
3	-31.25	0	Baseline
3	-31.25	0	Baseline
3	-31.25	1	Baseline
3	-31.25	1	Baseline
3	-31.25	1	Baseline
3	-31.25	1	Baseline
3	-31.25	1	Baseline
3	-31.25	1	Baseline
3	-31.25	1	Baseline
3	-31.25	0	Baseline
1	31.25	0	Baseline
1	31.25	0	Baseline
1	31.25	1	Baseline
1	31.25	0	Baseline
1	31.25	0	Baseline
1	31.25	0	Baseline
1	31.25	1	Baseline
1	31.25	0	Baseline
1	31.25	0	Baseline
1	31.25	0	Baseline
1	31.25	0	Baseline
1	31.25	0	Baseline
1	31.25	1	Baseline
1	31.25	0	Baseline
1	31.25	0	Baseline
1	31.25	0	Baseline
1	31.25	1	Baseline
1	31.25	0	Baseline
1	31.25	1	Baseline
1	31.25	0	Baseline
1	31.25	0	Baseline
1	31.25	0	Baseline
1	31.25	1	Baseline
1	31.25	0	Baseline
1	31.25	0	Baseline
1	31.25	0	Baseline
1	31.25	0	Baseline
1	31.25	0	Baseline
2	31.25	1	Baseline
2	31.25	0	Baseline
2	31.25	0	Baseline
2	31.25	0	Baseline
2	31.25	0	Baseline
2	31.25	1	Baseline
2	31.25	1	Baseline
2	31.25	0	Baseline
2	31.25	0	Baseline
2	31.25	0	Baseline
2	31.25	0	Baseline
2	31.25	1	Baseline
2	31.25	0	Baseline
2	31.25	0	Baseline
2	31.25	1	Baseline
2	31.25	0	Baseline
2	31.25	0	Baseline
2	31.25	1	Baseline
2	31.25	1	Baseline
2	31.25	1	Baseline
2	31.25	1	Baseline
2	31.25	0	Baseline
2	31.25	0	Baseline
2	31.25	1	Baseline
2	31.25	0	Baseline
2	31.25	1	Baseline
2	31.25	0	Baseline
2	31.25	0	Baseline
3	31.25	1	Baseline
3	31.25	0	Baseline
3	31.25	1	Baseline
3	31.25	0	Baseline
3	31.25	1	Baseline
3	31.25	1	Baseline
3	31.25	1	Baseline
3	31.25	0	Baseline
3	31.25	0	Baseline
3	31.25	1	Baseline
3	31.25	0	Baseline
3	31.25	1	Baseline
3	31.25	0	Baseline
3	31.25	0	Baseline
3	31.25	0	Baseline
3	31.25	1	Baseline
3	31.25	0	Baseline
3	31.25	1	Baseline
3	31.25	0	Baseline
3	31.25	0	Baseline
3	31.25	1	Baseline
3	31.25	0	Baseline
3	31.25	0	Baseline
3	31.25	0	Baseline
3	31.25	1	Baseline
3	31.25	1	Baseline
3	31.25	1	Baseline
3	31.25	1	Baseline
1	62.5	1	Baseline
1	62.5	0	Baseline
1	62.5	0	Baseline
1	62.5	0	Baseline
1	62.5	0	Baseline
1	62.5	0	Baseline
1	62.5	0	Baseline
1	62.5	0	Baseline
1	62.5	0	Baseline
1	62.5	1	Baseline
1	62.5	0	Baseline
1	62.5	1	Baseline
1	62.5	0	Baseline
1	62.5	0	Baseline
1	62.5	0	Baseline
1	62.5	1	Baseline
1	62.5	1	Baseline
1	62.5	1	Baseline
1	62.5	0	Baseline
1	62.5	1	Baseline
1	62.5	0	Baseline
1	62.5	0	Baseline
1	62.5	0	Baseline
1	62.5	1	Baseline
1	62.5	0	Baseline
1	62.5	0	Baseline
1	62.5	0	Baseline
1	62.5	0	Baseline
2	62.5	0	Baseline
2	62.5	0	Baseline
2	62.5	1	Baseline
2	62.5	1	Baseline
2	62.5	1	Baseline
2	62.5	0	Baseline
2	62.5	1	Baseline
2	62.5	1	Baseline
2	62.5	1	Baseline
2	62.5	0	Baseline
2	62.5	1	Baseline
2	62.5	1	Baseline
2	62.5	0	Baseline
2	62.5	0	Baseline
2	62.5	0	Baseline
2	62.5	0	Baseline
2	62.5	0	Baseline
2	62.5	1	Baseline
2	62.5	1	Baseline
2	62.5	1	Baseline
2	62.5	1	Baseline
2	62.5	0	Baseline
2	62.5	1	Baseline
2	62.5	1	Baseline
2	62.5	0	Baseline
2	62.5	1	Baseline
2	62.5	0	Baseline
2	62.5	0	Baseline
3	62.5	0	Baseline
3	62.5	1	Baseline
3	62.5	1	Baseline
3	62.5	1	Baseline
3	62.5	0	Baseline
3	62.5	1	Baseline
3	62.5	0	Baseline
3	62.5	0	Baseline
3	62.5	1	Baseline
3	62.5	1	Baseline
3	62.5	1	Baseline
3	62.5	0	Baseline
3	62.5	0	Baseline
3	62.5	0	Baseline
3	62.5	1	Baseline
3	62.5	1	Baseline
3	62.5	1	Baseline
3	62.5	1	Baseline
3	62.5	0	Baseline
3	62.5	0	Baseline
3	62.5	0	Baseline
3	62.5	1	Baseline
3	62.5	0	Baseline
3	62.5	1	Baseline
3	62.5	1	Baseline
3	62.5	1	Baseline
3	62.5	1	Baseline
3	62.5	1	Baseline
1	125	0	Baseline
1	125	1	Baseline
1	125	1	Baseline
1	125	0	Baseline
1	125	1	Baseline
1	125	1	Baseline
1	125	0	Baseline
1	125	0	Baseline
1	125	0	Baseline
1	125	0	Baseline
1	125	1	Baseline
1	125	1	Baseline
1	125	1	Baseline
1	125	0	Baseline
1	125	1	Baseline
1	125	1	Baseline
1	125	1	Baseline
1	125	1	Baseline
1	125	0	Baseline
1	125	1	Baseline
1	125	1	Baseline
1	125	1	Baseline
1	125	0	Baseline
1	125	0	Baseline
1	125	0	Baseline
1	125	1	Baseline
1	125	0	Baseline
1	125	1	Baseline
2	125	0	Baseline
2	125	1	Baseline
2	125	1	Baseline
2	125	1	Baseline
2	125	0	Baseline
2	125	0	Baseline
2	125	1	Baseline
2	125	1	Baseline
2	125	1	Baseline
2	125	1	Baseline
2	125	1	Baseline
2	125	0	Baseline
2	125	1	Baseline
2	125	1	Baseline
2	125	0	Baseline
2	125	1	Baseline
2	125	1	Baseline
2	125	1	Baseline
2	125	1	Baseline
2	125	1	Baseline
2	125	1	Baseline
2	125	1	Baseline
2	125	0	Baseline
2	125	0	Baseline
2	125	1	Baseline
2	125	1	Baseline
2	125	1	Baseline
2	125	0	Baseline
3	125	1	Baseline
3	125	1	Baseline
3	125	1	Baseline
3	125	0	Baseline
3	125	0	Baseline
3	125	1	Baseline
3	125	1	Baseline
3	125	1	Baseline
3	125	1	Baseline
3	125	0	Baseline
3	125	0	Baseline
3	125	1	Baseline
3	125	1	Baseline
3	125	1	Baseline
3	125	1	Baseline
3	125	1	Baseline
3	125	1	Baseline
3	125	1	Baseline
3	125	1	Baseline
3	125	1	Baseline
3	125	1	Baseline
3	125	1	Baseline
3	125	1	Baseline
3	125	1	Baseline
3	125	1	Baseline
3	125	1	Baseline
3	125	1	Baseline
3	125	1	Baseline
1	187.5	1	Baseline
1	187.5	1	Baseline
1	187.5	1	Baseline
1	187.5	0	Baseline
1	187.5	1	Baseline
1	187.5	1	Baseline
1	187.5	0	Baseline
1	187.5	0	Baseline
1	187.5	1	Baseline
1	187.5	0	Baseline
1	187.5	1	Baseline
1	187.5	1	Baseline
1	187.5	1	Baseline
1	187.5	1	Baseline
1	187.5	0	Baseline
1	187.5	1	Baseline
1	187.5	1	Baseline
1	187.5	1	Baseline
1	187.5	1	Baseline
1	187.5	1	Baseline
1	187.5	1	Baseline
1	187.5	1	Baseline
1	187.5	1	Baseline
1	187.5	0	Baseline
1	187.5	1	Baseline
1	187.5	0	Baseline
1	187.5	1	Baseline
1	187.5	1	Baseline
2	187.5	1	Baseline
2	187.5	0	Baseline
2	187.5	1	Baseline
2	187.5	1	Baseline
2	187.5	1	Baseline
2	187.5	1	Baseline
2	187.5	1	Baseline
2	187.5	1	Baseline
2	187.5	1	Baseline
2	187.5	1	Baseline
2	187.5	1	Baseline
2	187.5	1	Baseline
2	187.5	1	Baseline
2	187.5	1	Baseline
2	187.5	0	Baseline
2	187.5	1	Baseline
2	187.5	0	Baseline
2	187.5	1	Baseline
2	187.5	0	Baseline
2	187.5	1	Baseline
2	187.5	1	Baseline
2	187.5	0	Baseline
2	187.5	1	Baseline
2	187.5	1	Baseline
2	187.5	1	Baseline
2	187.5	1	Baseline
2	187.5	0	Baseline
2	187.5	1	Baseline
3	187.5	0	Baseline
3	187.5	1	Baseline
3	187.5	0	Baseline
3	187.5	1	Baseline
3	187.5	1	Baseline
3	187.5	1	Baseline
3	187.5	1	Baseline
3	187.5	0	Baseline
3	187.5	1	Baseline
3	187.5	1	Baseline
3	187.5	1	Baseline
3	187.5	1	Baseline
3	187.5	1	Baseline
3	187.5	1	Baseline
3	187.5	1	Baseline
3	187.5	1	Baseline
3	187.5	1	Baseline
3	187.5	1	Baseline
3	187.5	1	Baseline
3	187.5	1	Baseline
3	187.5	1	Baseline
3	187.5	1	Baseline
3	187.5	1	Baseline
3	187.5	1	Baseline
3	187.5	1	Baseline
3	187.5	1	Baseline
3	187.5	1	Baseline
3	187.5	1	Baseline
1	250	1	Baseline
1	250	0	Baseline
1	250	1	Baseline
1	250	1	Baseline
1	250	1	Baseline
1	250	1	Baseline
1	250	1	Baseline
1	250	1	Baseline
1	250	1	Baseline
1	250	1	Baseline
1	250	0	Baseline
1	250	1	Baseline
1	250	1	Baseline
1	250	0	Baseline
1	250	1	Baseline
1	250	1	Baseline
1	250	1	Baseline
1	250	1	Baseline
1	250	1	Baseline
1	250	1	Baseline
1	250	1	Baseline
1	250	0	Baseline
1	250	0	Baseline
1	250	1	Baseline
1	250	1	Baseline
1	250	1	Baseline
1	250	1	Baseline
1	250	1	Baseline
2	250	1	Baseline
2	250	1	Baseline
2	250	1	Baseline
2	250	1	Baseline
2	250	1	Baseline
2	250	1	Baseline
2	250	1	Baseline
2	250	1	Baseline
2	250	1	Baseline
2	250	1	Baseline
2	250	1	Baseline
2	250	1	Baseline
2	250	1	Baseline
2	250	1	Baseline
2	250	1	Baseline
2	250	0	Baseline
2	250	1	Baseline
2	250	1	Baseline
2	250	1	Baseline
2	250	1	Baseline
2	250	1	Baseline
2	250	0	Baseline
2	250	1	Baseline
2	250	1	Baseline
2	250	1	Baseline
2	250	1	Baseline
2	250	1	Baseline
2	250	1	Baseline
3	250	0	Baseline
3	250	1	Baseline
3	250	1	Baseline
3	250	0	Baseline
3	250	1	Baseline
3	250	1	Baseline
3	250	1	Baseline
3	250	1	Baseline
3	250	1	Baseline
3	250	1	Baseline
3	250	1	Baseline
3	250	1	Baseline
3	250	1	Baseline
3	250	1	Baseline
3	250	1	Baseline
3	250	1	Baseline
3	250	1	Baseline
3	250	1	Baseline
3	250	1	Baseline
3	250	1	Baseline
3	250	1	Baseline
3	250	1	Baseline
3	250	1	Baseline
3	250	1	Baseline
3	250	1	Baseline
3	250	1	Baseline
3	250	1	Baseline
3	250	1	Baseline
1	-250	1	-300
1	-250	1	-300
1	-250	1	-300
1	-250	1	-300
1	-250	1	-300
1	-250	1	-300
1	-250	1	-300
1	-250	1	-300
2	-250	1	-300
2	-250	1	-300
2	-250	1	-300
2	-250	1	-300
2	-250	0	-300
2	-250	1	-300
2	-250	1	-300
2	-250	1	-300
3	-250	1	-300
3	-250	1	-300
3	-250	1	-300
3	-250	1	-300
3	-250	1	-300
3	-250	1	-300
3	-250	1	-300
3	-250	1	-300
1	-187.5	1	-300
1	-187.5	1	-300
1	-187.5	0	-300
1	-187.5	1	-300
1	-187.5	0	-300
1	-187.5	1	-300
1	-187.5	1	-300
1	-187.5	1	-300
2	-187.5	1	-300
2	-187.5	1	-300
2	-187.5	1	-300
2	-187.5	1	-300
2	-187.5	1	-300
2	-187.5	1	-300
2	-187.5	1	-300
2	-187.5	1	-300
3	-187.5	1	-300
3	-187.5	1	-300
3	-187.5	0	-300
3	-187.5	1	-300
3	-187.5	1	-300
3	-187.5	1	-300
3	-187.5	1	-300
3	-187.5	0	-300
1	-125	1	-300
1	-125	0	-300
1	-125	1	-300
1	-125	0	-300
1	-125	1	-300
1	-125	1	-300
1	-125	1	-300
1	-125	0	-300
2	-125	1	-300
2	-125	1	-300
2	-125	1	-300
2	-125	1	-300
2	-125	0	-300
2	-125	0	-300
2	-125	0	-300
2	-125	1	-300
3	-125	0	-300
3	-125	0	-300
3	-125	1	-300
3	-125	1	-300
3	-125	1	-300
3	-125	1	-300
3	-125	1	-300
3	-125	1	-300
1	-62.5	1	-300
1	-62.5	0	-300
1	-62.5	0	-300
1	-62.5	1	-300
1	-62.5	0	-300
1	-62.5	0	-300
1	-62.5	0	-300
1	-62.5	0	-300
2	-62.5	1	-300
2	-62.5	0	-300
2	-62.5	0	-300
2	-62.5	0	-300
2	-62.5	0	-300
2	-62.5	0	-300
2	-62.5	1	-300
2	-62.5	1	-300
3	-62.5	0	-300
3	-62.5	1	-300
3	-62.5	1	-300
3	-62.5	0	-300
3	-62.5	0	-300
3	-62.5	0	-300
3	-62.5	1	-300
3	-62.5	1	-300
1	-31.25	0	-300
1	-31.25	1	-300
1	-31.25	1	-300
1	-31.25	0	-300
1	-31.25	0	-300
1	-31.25	0	-300
1	-31.25	0	-300
1	-31.25	0	-300
2	-31.25	1	-300
2	-31.25	0	-300
2	-31.25	0	-300
2	-31.25	0	-300
2	-31.25	1	-300
2	-31.25	0	-300
2	-31.25	1	-300
2	-31.25	1	-300
3	-31.25	0	-300
3	-31.25	1	-300
3	-31.25	0	-300
3	-31.25	0	-300
3	-31.25	1	-300
3	-31.25	0	-300
3	-31.25	0	-300
3	-31.25	1	-300
1	31.25	1	-300
1	31.25	1	-300
1	31.25	0	-300
1	31.25	1	-300
1	31.25	1	-300
1	31.25	1	-300
1	31.25	0	-300
1	31.25	0	-300
2	31.25	1	-300
2	31.25	0	-300
2	31.25	0	-300
2	31.25	1	-300
2	31.25	1	-300
2	31.25	0	-300
2	31.25	1	-300
2	31.25	1	-300
3	31.25	1	-300
3	31.25	1	-300
3	31.25	1	-300
3	31.25	1	-300
3	31.25	0	-300
3	31.25	0	-300
3	31.25	0	-300
3	31.25	0	-300
1	62.5	0	-300
1	62.5	0	-300
1	62.5	1	-300
1	62.5	1	-300
1	62.5	1	-300
1	62.5	1	-300
1	62.5	0	-300
1	62.5	0	-300
2	62.5	1	-300
2	62.5	0	-300
2	62.5	1	-300
2	62.5	1	-300
2	62.5	1	-300
2	62.5	0	-300
2	62.5	0	-300
2	62.5	1	-300
3	62.5	1	-300
3	62.5	0	-300
3	62.5	0	-300
3	62.5	0	-300
3	62.5	1	-300
3	62.5	0	-300
3	62.5	1	-300
3	62.5	0	-300
1	125	1	-300
1	125	1	-300
1	125	1	-300
1	125	1	-300
1	125	1	-300
1	125	1	-300
1	125	0	-300
1	125	1	-300
2	125	0	-300
2	125	1	-300
2	125	1	-300
2	125	1	-300
2	125	1	-300
2	125	1	-300
2	125	1	-300
2	125	1	-300
3	125	1	-300
3	125	1	-300
3	125	1	-300
3	125	1	-300
3	125	1	-300
3	125	1	-300
3	125	0	-300
3	125	1	-300
1	187.5	1	-300
1	187.5	0	-300
1	187.5	1	-300
1	187.5	1	-300
1	187.5	1	-300
1	187.5	1	-300
1	187.5	1	-300
1	187.5	1	-300
2	187.5	1	-300
2	187.5	1	-300
2	187.5	1	-300
2	187.5	1	-300
2	187.5	1	-300
2	187.5	1	-300
2	187.5	1	-300
2	187.5	1	-300
3	187.5	1	-300
3	187.5	1	-300
3	187.5	1	-300
3	187.5	0	-300
3	187.5	1	-300
3	187.5	1	-300
3	187.5	1	-300
3	187.5	1	-300
1	250	1	-300
1	250	1	-300
1	250	1	-300
1	250	1	-300
1	250	1	-300
1	250	1	-300
1	250	0	-300
1	250	1	-300
2	250	1	-300
2	250	1	-300
2	250	1	-300
2	250	1	-300
2	250	1	-300
2	250	1	-300
2	250	1	-300
2	250	1	-300
3	250	1	-300
3	250	1	-300
3	250	0	-300
3	250	1	-300
3	250	1	-300
3	250	1	-300
3	250	1	-300
3	250	1	-300
1	-250	1	0
1	-250	1	0
1	-250	1	0
1	-250	1	0
1	-250	1	0
1	-250	1	0
1	-250	1	0
1	-250	1	0
2	-250	1	0
2	-250	1	0
2	-250	1	0
2	-250	1	0
2	-250	1	0
2	-250	1	0
2	-250	1	0
2	-250	0	0
3	-250	1	0
3	-250	1	0
3	-250	0	0
3	-250	1	0
3	-250	1	0
3	-250	1	0
3	-250	1	0
3	-250	1	0
1	-187.5	1	0
1	-187.5	0	0
1	-187.5	1	0
1	-187.5	1	0
1	-187.5	1	0
1	-187.5	1	0
1	-187.5	1	0
1	-187.5	1	0
2	-187.5	1	0
2	-187.5	1	0
2	-187.5	1	0
2	-187.5	1	0
2	-187.5	0	0
2	-187.5	0	0
2	-187.5	1	0
2	-187.5	1	0
3	-187.5	1	0
3	-187.5	1	0
3	-187.5	1	0
3	-187.5	1	0
3	-187.5	1	0
3	-187.5	1	0
3	-187.5	1	0
3	-187.5	1	0
1	-125	0	0
1	-125	1	0
1	-125	0	0
1	-125	0	0
1	-125	0	0
1	-125	1	0
1	-125	1	0
1	-125	0	0
2	-125	1	0
2	-125	1	0
2	-125	1	0
2	-125	1	0
2	-125	1	0
2	-125	0	0
2	-125	1	0
2	-125	1	0
3	-125	0	0
3	-125	1	0
3	-125	1	0
3	-125	1	0
3	-125	1	0
3	-125	1	0
3	-125	0	0
3	-125	1	0
1	-62.5	1	0
1	-62.5	1	0
1	-62.5	0	0
1	-62.5	0	0
1	-62.5	0	0
1	-62.5	1	0
1	-62.5	0	0
1	-62.5	1	0
2	-62.5	1	0
2	-62.5	1	0
2	-62.5	1	0
2	-62.5	1	0
2	-62.5	1	0
2	-62.5	1	0
2	-62.5	1	0
2	-62.5	1	0
3	-62.5	1	0
3	-62.5	1	0
3	-62.5	0	0
3	-62.5	1	0
3	-62.5	1	0
3	-62.5	0	0
3	-62.5	0	0
3	-62.5	1	0
1	-31.25	0	0
1	-31.25	0	0
1	-31.25	0	0
1	-31.25	0	0
1	-31.25	0	0
1	-31.25	0	0
1	-31.25	1	0
1	-31.25	0	0
2	-31.25	1	0
2	-31.25	1	0
2	-31.25	0	0
2	-31.25	0	0
2	-31.25	1	0
2	-31.25	1	0
2	-31.25	0	0
2	-31.25	0	0
3	-31.25	0	0
3	-31.25	0	0
3	-31.25	1	0
3	-31.25	1	0
3	-31.25	0	0
3	-31.25	0	0
3	-31.25	1	0
3	-31.25	0	0
1	31.25	0	0
1	31.25	0	0
1	31.25	1	0
1	31.25	1	0
1	31.25	0	0
1	31.25	0	0
1	31.25	1	0
1	31.25	0	0
2	31.25	0	0
2	31.25	0	0
2	31.25	1	0
2	31.25	1	0
2	31.25	1	0
2	31.25	0	0
2	31.25	0	0
2	31.25	1	0
3	31.25	0	0
3	31.25	0	0
3	31.25	0	0
3	31.25	0	0
3	31.25	1	0
3	31.25	0	0
3	31.25	0	0
3	31.25	0	0
1	62.5	0	0
1	62.5	0	0
1	62.5	0	0
1	62.5	0	0
1	62.5	1	0
1	62.5	1	0
1	62.5	0	0
1	62.5	0	0
2	62.5	1	0
2	62.5	1	0
2	62.5	1	0
2	62.5	0	0
2	62.5	0	0
2	62.5	1	0
2	62.5	1	0
2	62.5	1	0
3	62.5	0	0
3	62.5	1	0
3	62.5	1	0
3	62.5	1	0
3	62.5	1	0
3	62.5	1	0
3	62.5	0	0
3	62.5	0	0
1	125	1	0
1	125	0	0
1	125	1	0
1	125	1	0
1	125	0	0
1	125	0	0
1	125	1	0
1	125	0	0
2	125	1	0
2	125	1	0
2	125	0	0
2	125	1	0
2	125	1	0
2	125	1	0
2	125	1	0
2	125	1	0
3	125	0	0
3	125	1	0
3	125	1	0
3	125	0	0
3	125	0	0
3	125	1	0
3	125	1	0
3	125	1	0
1	187.5	1	0
1	187.5	1	0
1	187.5	1	0
1	187.5	1	0
1	187.5	1	0
1	187.5	1	0
1	187.5	1	0
1	187.5	1	0
2	187.5	1	0
2	187.5	1	0
2	187.5	1	0
2	187.5	1	0
2	187.5	1	0
2	187.5	1	0
2	187.5	1	0
2	187.5	1	0
3	187.5	1	0
3	187.5	1	0
3	187.5	1	0
3	187.5	1	0
3	187.5	1	0
3	187.5	1	0
3	187.5	1	0
3	187.5	1	0
1	250	1	0
1	250	1	0
1	250	1	0
1	250	0	0
1	250	1	0
1	250	1	0
1	250	1	0
1	250	1	0
2	250	1	0
2	250	1	0
2	250	1	0
2	250	1	0
2	250	1	0
2	250	1	0
2	250	1	0
2	250	0	0
3	250	1	0
3	250	1	0
3	250	1	0
3	250	1	0
3	250	1	0
3	250	1	0
3	250	1	0
3	250	0	0
1	-250	1	300
1	-250	1	300
1	-250	1	300
1	-250	1	300
1	-250	1	300
1	-250	1	300
1	-250	1	300
1	-250	1	300
2	-250	1	300
2	-250	1	300
2	-250	1	300
2	-250	1	300
2	-250	1	300
2	-250	1	300
2	-250	1	300
2	-250	1	300
3	-250	1	300
3	-250	1	300
3	-250	1	300
3	-250	1	300
3	-250	1	300
3	-250	1	300
3	-250	1	300
3	-250	1	300
1	-187.5	1	300
1	-187.5	1	300
1	-187.5	1	300
1	-187.5	1	300
1	-187.5	1	300
1	-187.5	1	300
1	-187.5	1	300
1	-187.5	1	300
2	-187.5	1	300
2	-187.5	1	300
2	-187.5	1	300
2	-187.5	0	300
2	-187.5	1	300
2	-187.5	1	300
2	-187.5	1	300
2	-187.5	1	300
3	-187.5	1	300
3	-187.5	1	300
3	-187.5	1	300
3	-187.5	1	300
3	-187.5	1	300
3	-187.5	1	300
3	-187.5	1	300
3	-187.5	1	300
1	-125	1	300
1	-125	1	300
1	-125	0	300
1	-125	1	300
1	-125	1	300
1	-125	1	300
1	-125	1	300
1	-125	1	300
2	-125	1	300
2	-125	1	300
2	-125	1	300
2	-125	1	300
2	-125	1	300
2	-125	1	300
2	-125	1	300
2	-125	1	300
3	-125	1	300
3	-125	1	300
3	-125	1	300
3	-125	1	300
3	-125	1	300
3	-125	1	300
3	-125	1	300
3	-125	0	300
1	-62.5	0	300
1	-62.5	0	300
1	-62.5	0	300
1	-62.5	1	300
1	-62.5	1	300
1	-62.5	0	300
1	-62.5	1	300
1	-62.5	1	300
2	-62.5	1	300
2	-62.5	0	300
2	-62.5	1	300
2	-62.5	0	300
2	-62.5	1	300
2	-62.5	1	300
2	-62.5	0	300
2	-62.5	1	300
3	-62.5	0	300
3	-62.5	0	300
3	-62.5	1	300
3	-62.5	1	300
3	-62.5	1	300
3	-62.5	0	300
3	-62.5	0	300
3	-62.5	1	300
1	-31.25	0	300
1	-31.25	0	300
1	-31.25	1	300
1	-31.25	0	300
1	-31.25	0	300
1	-31.25	0	300
1	-31.25	0	300
1	-31.25	0	300
2	-31.25	0	300
2	-31.25	0	300
2	-31.25	1	300
2	-31.25	0	300
2	-31.25	1	300
2	-31.25	0	300
2	-31.25	0	300
2	-31.25	0	300
3	-31.25	0	300
3	-31.25	0	300
3	-31.25	1	300
3	-31.25	1	300
3	-31.25	0	300
3	-31.25	1	300
3	-31.25	0	300
3	-31.25	1	300
1	31.25	0	300
1	31.25	0	300
1	31.25	0	300
1	31.25	1	300
1	31.25	1	300
1	31.25	0	300
1	31.25	0	300
1	31.25	0	300
2	31.25	0	300
2	31.25	1	300
2	31.25	0	300
2	31.25	0	300
2	31.25	0	300
2	31.25	1	300
2	31.25	1	300
2	31.25	0	300
3	31.25	0	300
3	31.25	0	300
3	31.25	0	300
3	31.25	1	300
3	31.25	0	300
3	31.25	0	300
3	31.25	0	300
3	31.25	1	300
1	62.5	1	300
1	62.5	0	300
1	62.5	0	300
1	62.5	0	300
1	62.5	1	300
1	62.5	1	300
1	62.5	1	300
1	62.5	1	300
2	62.5	0	300
2	62.5	0	300
2	62.5	1	300
2	62.5	1	300
2	62.5	1	300
2	62.5	0	300
2	62.5	0	300
2	62.5	1	300
3	62.5	0	300
3	62.5	0	300
3	62.5	1	300
3	62.5	0	300
3	62.5	1	300
3	62.5	1	300
3	62.5	1	300
3	62.5	1	300
1	125	1	300
1	125	0	300
1	125	1	300
1	125	1	300
1	125	0	300
1	125	1	300
1	125	1	300
1	125	0	300
2	125	1	300
2	125	1	300
2	125	1	300
2	125	1	300
2	125	1	300
2	125	1	300
2	125	1	300
2	125	1	300
3	125	0	300
3	125	0	300
3	125	1	300
3	125	1	300
3	125	1	300
3	125	1	300
3	125	1	300
3	125	1	300
1	187.5	0	300
1	187.5	1	300
1	187.5	1	300
1	187.5	1	300
1	187.5	1	300
1	187.5	1	300
1	187.5	1	300
1	187.5	1	300
2	187.5	1	300
2	187.5	1	300
2	187.5	1	300
2	187.5	1	300
2	187.5	1	300
2	187.5	1	300
2	187.5	1	300
2	187.5	1	300
3	187.5	1	300
3	187.5	1	300
3	187.5	1	300
3	187.5	1	300
3	187.5	1	300
3	187.5	0	300
3	187.5	1	300
3	187.5	0	300
1	250	1	300
1	250	1	300
1	250	1	300
1	250	1	300
1	250	1	300
1	250	1	300
1	250	1	300
1	250	0	300
2	250	1	300
2	250	1	300
2	250	1	300
2	250	0	300
2	250	1	300
2	250	1	300
2	250	1	300
2	250	1	300
3	250	1	300
3	250	1	300
3	250	1	300
3	250	1	300
3	250	1	300
3	250	1	300
3	250	1	300
3	250	1	300
