# Supplementary material for: Sensory adaptation for timing perception
Source: Proc Biol Sci. 2015 Apr 22;282(1805):20142833. doi: 10.1098/rspb.2014.2833 (PMC4389610; doi:10.1098/rspb.2014.2833)
Supplement: YI.txt [file rspb20142833supp10.txt]

position	x	response	condition
1	-262.5	1	1
1	-262.5	1	1
1	-262.5	1	1
1	-262.5	1	1
1	-262.5	1	1
1	-262.5	1	1
1	-262.5	0	1
1	-262.5	1	1
1	-262.5	1	1
1	-262.5	1	1
2	-262.5	1	1
2	-262.5	0	1
2	-262.5	1	1
2	-262.5	1	1
2	-262.5	1	1
2	-262.5	1	1
2	-262.5	0	1
2	-262.5	1	1
2	-262.5	1	1
2	-262.5	1	1
3	-262.5	1	1
3	-262.5	1	1
3	-262.5	1	1
3	-262.5	1	1
3	-262.5	0	1
3	-262.5	1	1
3	-262.5	1	1
3	-262.5	0	1
3	-262.5	1	1
3	-262.5	1	1
1	-218.75	0	1
1	-218.75	0	1
1	-218.75	1	1
1	-218.75	1	1
1	-218.75	1	1
1	-218.75	1	1
1	-218.75	1	1
1	-218.75	1	1
1	-218.75	1	1
1	-218.75	1	1
2	-218.75	1	1
2	-218.75	1	1
2	-218.75	1	1
2	-218.75	1	1
2	-218.75	1	1
2	-218.75	0	1
2	-218.75	1	1
2	-218.75	0	1
2	-218.75	1	1
2	-218.75	1	1
3	-218.75	0	1
3	-218.75	1	1
3	-218.75	1	1
3	-218.75	1	1
3	-218.75	1	1
3	-218.75	1	1
3	-218.75	1	1
3	-218.75	0	1
3	-218.75	1	1
3	-218.75	1	1
1	-175	1	1
1	-175	0	1
1	-175	0	1
1	-175	0	1
1	-175	1	1
1	-175	0	1
1	-175	1	1
1	-175	0	1
1	-175	0	1
1	-175	1	1
2	-175	1	1
2	-175	1	1
2	-175	0	1
2	-175	1	1
2	-175	1	1
2	-175	1	1
2	-175	1	1
2	-175	1	1
2	-175	1	1
2	-175	1	1
3	-175	0	1
3	-175	0	1
3	-175	1	1
3	-175	1	1
3	-175	0	1
3	-175	1	1
3	-175	0	1
3	-175	0	1
3	-175	1	1
3	-175	1	1
1	-131.25	0	1
1	-131.25	0	1
1	-131.25	1	1
1	-131.25	0	1
1	-131.25	0	1
1	-131.25	1	1
1	-131.25	0	1
1	-131.25	1	1
1	-131.25	1	1
1	-131.25	1	1
2	-131.25	0	1
2	-131.25	0	1
2	-131.25	0	1
2	-131.25	0	1
2	-131.25	1	1
2	-131.25	0	1
2	-131.25	0	1
2	-131.25	0	1
2	-131.25	1	1
2	-131.25	0	1
3	-131.25	1	1
3	-131.25	1	1
3	-131.25	0	1
3	-131.25	0	1
3	-131.25	0	1
3	-131.25	1	1
3	-131.25	1	1
3	-131.25	1	1
3	-131.25	0	1
3	-131.25	0	1
1	-87.5	0	1
1	-87.5	0	1
1	-87.5	0	1
1	-87.5	1	1
1	-87.5	0	1
1	-87.5	0	1
1	-87.5	0	1
1	-87.5	1	1
1	-87.5	0	1
1	-87.5	0	1
2	-87.5	1	1
2	-87.5	0	1
2	-87.5	1	1
2	-87.5	0	1
2	-87.5	0	1
2	-87.5	1	1
2	-87.5	0	1
2	-87.5	1	1
2	-87.5	0	1
2	-87.5	0	1
3	-87.5	0	1
3	-87.5	0	1
3	-87.5	0	1
3	-87.5	0	1
3	-87.5	0	1
3	-87.5	0	1
3	-87.5	0	1
3	-87.5	0	1
3	-87.5	1	1
3	-87.5	1	1
1	-43.75	0	1
1	-43.75	1	1
1	-43.75	0	1
1	-43.75	0	1
1	-43.75	0	1
1	-43.75	1	1
1	-43.75	0	1
1	-43.75	0	1
1	-43.75	0	1
1	-43.75	1	1
2	-43.75	0	1
2	-43.75	1	1
2	-43.75	1	1
2	-43.75	0	1
2	-43.75	0	1
2	-43.75	1	1
2	-43.75	0	1
2	-43.75	0	1
2	-43.75	0	1
2	-43.75	1	1
3	-43.75	0	1
3	-43.75	0	1
3	-43.75	1	1
3	-43.75	0	1
3	-43.75	1	1
3	-43.75	1	1
3	-43.75	1	1
3	-43.75	1	1
3	-43.75	1	1
3	-43.75	0	1
1	43.75	1	1
1	43.75	0	1
1	43.75	0	1
1	43.75	0	1
1	43.75	0	1
1	43.75	0	1
1	43.75	0	1
1	43.75	1	1
1	43.75	0	1
1	43.75	0	1
2	43.75	1	1
2	43.75	1	1
2	43.75	1	1
2	43.75	0	1
2	43.75	0	1
2	43.75	0	1
2	43.75	0	1
2	43.75	0	1
2	43.75	0	1
2	43.75	0	1
3	43.75	0	1
3	43.75	0	1
3	43.75	0	1
3	43.75	0	1
3	43.75	0	1
3	43.75	1	1
3	43.75	0	1
3	43.75	0	1
3	43.75	0	1
3	43.75	0	1
1	87.5	0	1
1	87.5	0	1
1	87.5	0	1
1	87.5	0	1
1	87.5	0	1
1	87.5	0	1
1	87.5	0	1
1	87.5	0	1
1	87.5	0	1
1	87.5	0	1
2	87.5	0	1
2	87.5	1	1
2	87.5	1	1
2	87.5	0	1
2	87.5	1	1
2	87.5	0	1
2	87.5	1	1
2	87.5	1	1
2	87.5	1	1
2	87.5	1	1
3	87.5	1	1
3	87.5	1	1
3	87.5	0	1
3	87.5	0	1
3	87.5	1	1
3	87.5	0	1
3	87.5	0	1
3	87.5	1	1
3	87.5	1	1
3	87.5	1	1
1	131.25	1	1
1	131.25	0	1
1	131.25	1	1
1	131.25	1	1
1	131.25	1	1
1	131.25	0	1
1	131.25	1	1
1	131.25	0	1
1	131.25	0	1
1	131.25	0	1
2	131.25	1	1
2	131.25	0	1
2	131.25	0	1
2	131.25	1	1
2	131.25	1	1
2	131.25	0	1
2	131.25	0	1
2	131.25	1	1
2	131.25	0	1
2	131.25	1	1
3	131.25	0	1
3	131.25	1	1
3	131.25	1	1
3	131.25	0	1
3	131.25	0	1
3	131.25	0	1
3	131.25	1	1
3	131.25	0	1
3	131.25	1	1
3	131.25	1	1
1	175	1	1
1	175	0	1
1	175	0	1
1	175	0	1
1	175	1	1
1	175	0	1
1	175	1	1
1	175	1	1
1	175	1	1
1	175	0	1
2	175	1	1
2	175	1	1
2	175	1	1
2	175	0	1
2	175	1	1
2	175	1	1
2	175	0	1
2	175	1	1
2	175	1	1
2	175	1	1
3	175	1	1
3	175	1	1
3	175	1	1
3	175	1	1
3	175	0	1
3	175	0	1
3	175	1	1
3	175	0	1
3	175	1	1
3	175	0	1
1	218.75	0	1
1	218.75	1	1
1	218.75	1	1
1	218.75	0	1
1	218.75	1	1
1	218.75	0	1
1	218.75	1	1
1	218.75	1	1
1	218.75	1	1
1	218.75	1	1
2	218.75	1	1
2	218.75	1	1
2	218.75	1	1
2	218.75	1	1
2	218.75	0	1
2	218.75	1	1
2	218.75	1	1
2	218.75	1	1
2	218.75	1	1
2	218.75	0	1
3	218.75	1	1
3	218.75	1	1
3	218.75	1	1
3	218.75	1	1
3	218.75	1	1
3	218.75	0	1
3	218.75	1	1
3	218.75	1	1
3	218.75	0	1
3	218.75	0	1
1	262.5	1	1
1	262.5	1	1
1	262.5	1	1
1	262.5	0	1
1	262.5	0	1
1	262.5	0	1
1	262.5	0	1
1	262.5	1	1
1	262.5	0	1
1	262.5	0	1
2	262.5	1	1
2	262.5	1	1
2	262.5	1	1
2	262.5	1	1
2	262.5	1	1
2	262.5	1	1
2	262.5	1	1
2	262.5	1	1
2	262.5	1	1
2	262.5	1	1
3	262.5	1	1
3	262.5	1	1
3	262.5	1	1
3	262.5	1	1
3	262.5	0	1
3	262.5	0	1
3	262.5	1	1
3	262.5	1	1
3	262.5	1	1
3	262.5	1	1
1	-262.5	1	0
1	-262.5	1	0
1	-262.5	1	0
1	-262.5	1	0
1	-262.5	1	0
1	-262.5	1	0
1	-262.5	1	0
1	-262.5	1	0
1	-262.5	1	0
1	-262.5	1	0
2	-262.5	1	0
2	-262.5	1	0
2	-262.5	0	0
2	-262.5	1	0
2	-262.5	1	0
2	-262.5	1	0
2	-262.5	1	0
2	-262.5	1	0
2	-262.5	1	0
2	-262.5	1	0
3	-262.5	1	0
3	-262.5	1	0
3	-262.5	1	0
3	-262.5	1	0
3	-262.5	0	0
3	-262.5	1	0
3	-262.5	1	0
3	-262.5	1	0
3	-262.5	0	0
3	-262.5	1	0
1	-218.75	1	0
1	-218.75	1	0
1	-218.75	1	0
1	-218.75	1	0
1	-218.75	1	0
1	-218.75	1	0
1	-218.75	1	0
1	-218.75	0	0
1	-218.75	0	0
1	-218.75	1	0
2	-218.75	0	0
2	-218.75	1	0
2	-218.75	1	0
2	-218.75	1	0
2	-218.75	1	0
2	-218.75	1	0
2	-218.75	1	0
2	-218.75	0	0
2	-218.75	1	0
2	-218.75	1	0
3	-218.75	1	0
3	-218.75	1	0
3	-218.75	1	0
3	-218.75	1	0
3	-218.75	1	0
3	-218.75	1	0
3	-218.75	0	0
3	-218.75	1	0
3	-218.75	1	0
3	-218.75	1	0
1	-175	0	0
1	-175	1	0
1	-175	0	0
1	-175	0	0
1	-175	0	0
1	-175	0	0
1	-175	1	0
1	-175	1	0
1	-175	1	0
1	-175	1	0
2	-175	0	0
2	-175	1	0
2	-175	1	0
2	-175	0	0
2	-175	0	0
2	-175	1	0
2	-175	0	0
2	-175	0	0
2	-175	1	0
2	-175	0	0
3	-175	1	0
3	-175	1	0
3	-175	0	0
3	-175	1	0
3	-175	0	0
3	-175	0	0
3	-175	0	0
3	-175	0	0
3	-175	0	0
3	-175	0	0
1	-131.25	1	0
1	-131.25	0	0
1	-131.25	0	0
1	-131.25	1	0
1	-131.25	0	0
1	-131.25	0	0
1	-131.25	1	0
1	-131.25	0	0
1	-131.25	0	0
1	-131.25	1	0
2	-131.25	1	0
2	-131.25	1	0
2	-131.25	0	0
2	-131.25	0	0
2	-131.25	1	0
2	-131.25	0	0
2	-131.25	0	0
2	-131.25	0	0
2	-131.25	0	0
2	-131.25	1	0
3	-131.25	0	0
3	-131.25	0	0
3	-131.25	0	0
3	-131.25	1	0
3	-131.25	1	0
3	-131.25	0	0
3	-131.25	0	0
3	-131.25	0	0
3	-131.25	0	0
3	-131.25	0	0
1	-87.5	1	0
1	-87.5	1	0
1	-87.5	0	0
1	-87.5	0	0
1	-87.5	0	0
1	-87.5	1	0
1	-87.5	0	0
1	-87.5	0	0
1	-87.5	0	0
1	-87.5	0	0
2	-87.5	1	0
2	-87.5	1	0
2	-87.5	0	0
2	-87.5	1	0
2	-87.5	0	0
2	-87.5	0	0
2	-87.5	1	0
2	-87.5	0	0
2	-87.5	0	0
2	-87.5	0	0
3	-87.5	1	0
3	-87.5	0	0
3	-87.5	1	0
3	-87.5	0	0
3	-87.5	0	0
3	-87.5	0	0
3	-87.5	0	0
3	-87.5	0	0
3	-87.5	0	0
3	-87.5	0	0
1	-43.75	0	0
1	-43.75	1	0
1	-43.75	0	0
1	-43.75	0	0
1	-43.75	1	0
1	-43.75	0	0
1	-43.75	0	0
1	-43.75	0	0
1	-43.75	0	0
1	-43.75	1	0
2	-43.75	0	0
2	-43.75	0	0
2	-43.75	1	0
2	-43.75	0	0
2	-43.75	0	0
2	-43.75	1	0
2	-43.75	0	0
2	-43.75	0	0
2	-43.75	0	0
2	-43.75	0	0
3	-43.75	0	0
3	-43.75	0	0
3	-43.75	0	0
3	-43.75	0	0
3	-43.75	0	0
3	-43.75	0	0
3	-43.75	1	0
3	-43.75	0	0
3	-43.75	1	0
3	-43.75	1	0
1	43.75	1	0
1	43.75	0	0
1	43.75	1	0
1	43.75	0	0
1	43.75	0	0
1	43.75	1	0
1	43.75	1	0
1	43.75	1	0
1	43.75	0	0
1	43.75	0	0
2	43.75	1	0
2	43.75	0	0
2	43.75	1	0
2	43.75	1	0
2	43.75	0	0
2	43.75	1	0
2	43.75	0	0
2	43.75	0	0
2	43.75	0	0
2	43.75	0	0
3	43.75	1	0
3	43.75	0	0
3	43.75	0	0
3	43.75	1	0
3	43.75	0	0
3	43.75	1	0
3	43.75	0	0
3	43.75	0	0
3	43.75	1	0
3	43.75	1	0
1	87.5	1	0
1	87.5	0	0
1	87.5	1	0
1	87.5	0	0
1	87.5	0	0
1	87.5	1	0
1	87.5	0	0
1	87.5	0	0
1	87.5	0	0
1	87.5	0	0
2	87.5	1	0
2	87.5	0	0
2	87.5	1	0
2	87.5	1	0
2	87.5	1	0
2	87.5	1	0
2	87.5	1	0
2	87.5	1	0
2	87.5	1	0
2	87.5	1	0
3	87.5	0	0
3	87.5	1	0
3	87.5	1	0
3	87.5	0	0
3	87.5	1	0
3	87.5	0	0
3	87.5	0	0
3	87.5	1	0
3	87.5	1	0
3	87.5	1	0
1	131.25	0	0
1	131.25	1	0
1	131.25	0	0
1	131.25	0	0
1	131.25	0	0
1	131.25	1	0
1	131.25	0	0
1	131.25	1	0
1	131.25	0	0
1	131.25	1	0
2	131.25	1	0
2	131.25	1	0
2	131.25	1	0
2	131.25	0	0
2	131.25	0	0
2	131.25	1	0
2	131.25	0	0
2	131.25	1	0
2	131.25	1	0
2	131.25	1	0
3	131.25	1	0
3	131.25	1	0
3	131.25	1	0
3	131.25	0	0
3	131.25	0	0
3	131.25	0	0
3	131.25	1	0
3	131.25	1	0
3	131.25	1	0
3	131.25	1	0
1	175	1	0
1	175	1	0
1	175	1	0
1	175	1	0
1	175	1	0
1	175	1	0
1	175	1	0
1	175	1	0
1	175	0	0
1	175	1	0
2	175	1	0
2	175	1	0
2	175	1	0
2	175	1	0
2	175	1	0
2	175	1	0
2	175	1	0
2	175	1	0
2	175	1	0
2	175	1	0
3	175	1	0
3	175	1	0
3	175	0	0
3	175	1	0
3	175	0	0
3	175	1	0
3	175	1	0
3	175	0	0
3	175	1	0
3	175	1	0
1	218.75	1	0
1	218.75	1	0
1	218.75	1	0
1	218.75	1	0
1	218.75	1	0
1	218.75	1	0
1	218.75	1	0
1	218.75	1	0
1	218.75	1	0
1	218.75	1	0
2	218.75	1	0
2	218.75	1	0
2	218.75	1	0
2	218.75	1	0
2	218.75	1	0
2	218.75	1	0
2	218.75	1	0
2	218.75	0	0
2	218.75	1	0
2	218.75	1	0
3	218.75	1	0
3	218.75	0	0
3	218.75	1	0
3	218.75	1	0
3	218.75	1	0
3	218.75	0	0
3	218.75	1	0
3	218.75	1	0
3	218.75	1	0
3	218.75	1	0
1	262.5	1	0
1	262.5	1	0
1	262.5	1	0
1	262.5	1	0
1	262.5	1	0
1	262.5	1	0
1	262.5	0	0
1	262.5	1	0
1	262.5	1	0
1	262.5	1	0
2	262.5	0	0
2	262.5	1	0
2	262.5	1	0
2	262.5	0	0
2	262.5	1	0
2	262.5	0	0
2	262.5	1	0
2	262.5	1	0
2	262.5	1	0
2	262.5	1	0
3	262.5	1	0
3	262.5	1	0
3	262.5	1	0
3	262.5	0	0
3	262.5	1	0
3	262.5	1	0
3	262.5	1	0
3	262.5	1	0
3	262.5	1	0
3	262.5	0	0
1	-262.5	1	2
1	-262.5	0	2
1	-262.5	1	2
1	-262.5	1	2
1	-262.5	1	2
1	-262.5	0	2
1	-262.5	1	2
1	-262.5	0	2
1	-262.5	1	2
1	-262.5	1	2
2	-262.5	1	2
2	-262.5	1	2
2	-262.5	1	2
2	-262.5	1	2
2	-262.5	0	2
2	-262.5	1	2
2	-262.5	0	2
2	-262.5	1	2
2	-262.5	1	2
2	-262.5	0	2
3	-262.5	1	2
3	-262.5	1	2
3	-262.5	1	2
3	-262.5	0	2
3	-262.5	1	2
3	-262.5	1	2
3	-262.5	0	2
3	-262.5	0	2
3	-262.5	1	2
3	-262.5	1	2
1	-218.75	1	2
1	-218.75	1	2
1	-218.75	1	2
1	-218.75	1	2
1	-218.75	1	2
1	-218.75	1	2
1	-218.75	1	2
1	-218.75	1	2
1	-218.75	1	2
1	-218.75	1	2
2	-218.75	1	2
2	-218.75	1	2
2	-218.75	1	2
2	-218.75	1	2
2	-218.75	0	2
2	-218.75	0	2
2	-218.75	1	2
2	-218.75	1	2
2	-218.75	0	2
2	-218.75	1	2
3	-218.75	1	2
3	-218.75	1	2
3	-218.75	1	2
3	-218.75	1	2
3	-218.75	0	2
3	-218.75	0	2
3	-218.75	1	2
3	-218.75	1	2
3	-218.75	1	2
3	-218.75	0	2
1	-175	0	2
1	-175	1	2
1	-175	1	2
1	-175	1	2
1	-175	1	2
1	-175	1	2
1	-175	0	2
1	-175	0	2
1	-175	1	2
1	-175	1	2
2	-175	1	2
2	-175	1	2
2	-175	0	2
2	-175	1	2
2	-175	1	2
2	-175	1	2
2	-175	0	2
2	-175	1	2
2	-175	0	2
2	-175	1	2
3	-175	0	2
3	-175	0	2
3	-175	0	2
3	-175	0	2
3	-175	0	2
3	-175	0	2
3	-175	1	2
3	-175	0	2
3	-175	0	2
3	-175	1	2
1	-131.25	0	2
1	-131.25	1	2
1	-131.25	0	2
1	-131.25	0	2
1	-131.25	0	2
1	-131.25	0	2
1	-131.25	0	2
1	-131.25	0	2
1	-131.25	1	2
1	-131.25	0	2
2	-131.25	0	2
2	-131.25	0	2
2	-131.25	1	2
2	-131.25	0	2
2	-131.25	1	2
2	-131.25	1	2
2	-131.25	0	2
2	-131.25	0	2
2	-131.25	1	2
2	-131.25	0	2
3	-131.25	1	2
3	-131.25	0	2
3	-131.25	1	2
3	-131.25	1	2
3	-131.25	0	2
3	-131.25	0	2
3	-131.25	0	2
3	-131.25	0	2
3	-131.25	0	2
3	-131.25	1	2
1	-87.5	0	2
1	-87.5	0	2
1	-87.5	1	2
1	-87.5	0	2
1	-87.5	0	2
1	-87.5	0	2
1	-87.5	0	2
1	-87.5	0	2
1	-87.5	0	2
1	-87.5	0	2
2	-87.5	0	2
2	-87.5	1	2
2	-87.5	1	2
2	-87.5	1	2
2	-87.5	1	2
2	-87.5	1	2
2	-87.5	1	2
2	-87.5	0	2
2	-87.5	0	2
2	-87.5	1	2
3	-87.5	0	2
3	-87.5	1	2
3	-87.5	0	2
3	-87.5	0	2
3	-87.5	0	2
3	-87.5	0	2
3	-87.5	0	2
3	-87.5	1	2
3	-87.5	0	2
3	-87.5	0	2
1	-43.75	1	2
1	-43.75	0	2
1	-43.75	0	2
1	-43.75	0	2
1	-43.75	0	2
1	-43.75	1	2
1	-43.75	0	2
1	-43.75	0	2
1	-43.75	0	2
1	-43.75	0	2
2	-43.75	0	2
2	-43.75	0	2
2	-43.75	1	2
2	-43.75	1	2
2	-43.75	0	2
2	-43.75	1	2
2	-43.75	0	2
2	-43.75	1	2
2	-43.75	0	2
2	-43.75	0	2
3	-43.75	0	2
3	-43.75	0	2
3	-43.75	1	2
3	-43.75	1	2
3	-43.75	0	2
3	-43.75	0	2
3	-43.75	1	2
3	-43.75	1	2
3	-43.75	0	2
3	-43.75	0	2
1	43.75	0	2
1	43.75	0	2
1	43.75	0	2
1	43.75	0	2
1	43.75	0	2
1	43.75	0	2
1	43.75	0	2
1	43.75	0	2
1	43.75	1	2
1	43.75	0	2
2	43.75	1	2
2	43.75	0	2
2	43.75	1	2
2	43.75	0	2
2	43.75	1	2
2	43.75	0	2
2	43.75	0	2
2	43.75	1	2
2	43.75	1	2
2	43.75	0	2
3	43.75	1	2
3	43.75	1	2
3	43.75	1	2
3	43.75	0	2
3	43.75	1	2
3	43.75	0	2
3	43.75	1	2
3	43.75	0	2
3	43.75	0	2
3	43.75	0	2
1	87.5	0	2
1	87.5	1	2
1	87.5	0	2
1	87.5	0	2
1	87.5	0	2
1	87.5	0	2
1	87.5	1	2
1	87.5	1	2
1	87.5	1	2
1	87.5	0	2
2	87.5	0	2
2	87.5	1	2
2	87.5	0	2
2	87.5	0	2
2	87.5	0	2
2	87.5	0	2
2	87.5	1	2
2	87.5	0	2
2	87.5	1	2
2	87.5	1	2
3	87.5	0	2
3	87.5	0	2
3	87.5	0	2
3	87.5	1	2
3	87.5	0	2
3	87.5	0	2
3	87.5	0	2
3	87.5	1	2
3	87.5	0	2
3	87.5	1	2
1	131.25	0	2
1	131.25	1	2
1	131.25	1	2
1	131.25	0	2
1	131.25	0	2
1	131.25	1	2
1	131.25	1	2
1	131.25	0	2
1	131.25	1	2
1	131.25	0	2
2	131.25	1	2
2	131.25	1	2
2	131.25	1	2
2	131.25	1	2
2	131.25	1	2
2	131.25	1	2
2	131.25	1	2
2	131.25	0	2
2	131.25	1	2
2	131.25	0	2
3	131.25	0	2
3	131.25	0	2
3	131.25	1	2
3	131.25	1	2
3	131.25	1	2
3	131.25	0	2
3	131.25	0	2
3	131.25	1	2
3	131.25	0	2
3	131.25	1	2
1	175	1	2
1	175	0	2
1	175	0	2
1	175	1	2
1	175	1	2
1	175	1	2
1	175	1	2
1	175	0	2
1	175	0	2
1	175	1	2
2	175	0	2
2	175	1	2
2	175	1	2
2	175	1	2
2	175	1	2
2	175	1	2
2	175	1	2
2	175	1	2
2	175	1	2
2	175	1	2
3	175	0	2
3	175	1	2
3	175	1	2
3	175	1	2
3	175	0	2
3	175	1	2
3	175	0	2
3	175	1	2
3	175	0	2
3	175	1	2
1	218.75	1	2
1	218.75	0	2
1	218.75	1	2
1	218.75	1	2
1	218.75	1	2
1	218.75	0	2
1	218.75	1	2
1	218.75	1	2
1	218.75	0	2
1	218.75	1	2
2	218.75	1	2
2	218.75	1	2
2	218.75	1	2
2	218.75	1	2
2	218.75	1	2
2	218.75	0	2
2	218.75	1	2
2	218.75	1	2
2	218.75	1	2
2	218.75	0	2
3	218.75	0	2
3	218.75	0	2
3	218.75	1	2
3	218.75	0	2
3	218.75	1	2
3	218.75	0	2
3	218.75	1	2
3	218.75	0	2
3	218.75	0	2
3	218.75	0	2
1	262.5	1	2
1	262.5	1	2
1	262.5	0	2
1	262.5	0	2
1	262.5	1	2
1	262.5	1	2
1	262.5	1	2
1	262.5	1	2
1	262.5	1	2
1	262.5	1	2
2	262.5	1	2
2	262.5	1	2
2	262.5	1	2
2	262.5	1	2
2	262.5	0	2
2	262.5	1	2
2	262.5	1	2
2	262.5	1	2
2	262.5	0	2
2	262.5	0	2
3	262.5	0	2
3	262.5	1	2
3	262.5	1	2
3	262.5	0	2
3	262.5	1	2
3	262.5	1	2
3	262.5	0	2
3	262.5	1	2
3	262.5	1	2
3	262.5	1	2
1	-262.5	1	-300
1	-262.5	1	-300
1	-262.5	0	-300
1	-262.5	0	-300
1	-262.5	0	-300
1	-262.5	1	-300
1	-262.5	1	-300
1	-262.5	1	-300
1	-262.5	0	-300
1	-262.5	0	-300
2	-262.5	1	-300
2	-262.5	1	-300
2	-262.5	0	-300
2	-262.5	1	-300
2	-262.5	1	-300
2	-262.5	1	-300
2	-262.5	1	-300
2	-262.5	1	-300
2	-262.5	1	-300
2	-262.5	1	-300
3	-262.5	0	-300
3	-262.5	1	-300
3	-262.5	1	-300
3	-262.5	1	-300
3	-262.5	0	-300
3	-262.5	1	-300
3	-262.5	1	-300
3	-262.5	1	-300
3	-262.5	0	-300
3	-262.5	1	-300
1	-218.75	1	-300
1	-218.75	0	-300
1	-218.75	0	-300
1	-218.75	1	-300
1	-218.75	1	-300
1	-218.75	1	-300
1	-218.75	0	-300
1	-218.75	0	-300
1	-218.75	0	-300
1	-218.75	0	-300
2	-218.75	0	-300
2	-218.75	1	-300
2	-218.75	1	-300
2	-218.75	1	-300
2	-218.75	1	-300
2	-218.75	1	-300
2	-218.75	0	-300
2	-218.75	1	-300
2	-218.75	0	-300
2	-218.75	1	-300
3	-218.75	1	-300
3	-218.75	1	-300
3	-218.75	0	-300
3	-218.75	0	-300
3	-218.75	1	-300
3	-218.75	1	-300
3	-218.75	1	-300
3	-218.75	1	-300
3	-218.75	0	-300
3	-218.75	1	-300
1	-175	0	-300
1	-175	1	-300
1	-175	1	-300
1	-175	0	-300
1	-175	1	-300
1	-175	1	-300
1	-175	0	-300
1	-175	0	-300
1	-175	1	-300
1	-175	0	-300
2	-175	1	-300
2	-175	0	-300
2	-175	0	-300
2	-175	0	-300
2	-175	1	-300
2	-175	0	-300
2	-175	0	-300
2	-175	1	-300
2	-175	0	-300
2	-175	0	-300
3	-175	0	-300
3	-175	0	-300
3	-175	1	-300
3	-175	1	-300
3	-175	0	-300
3	-175	0	-300
3	-175	0	-300
3	-175	0	-300
3	-175	0	-300
3	-175	0	-300
1	-131.25	1	-300
1	-131.25	1	-300
1	-131.25	0	-300
1	-131.25	0	-300
1	-131.25	0	-300
1	-131.25	1	-300
1	-131.25	0	-300
1	-131.25	0	-300
1	-131.25	0	-300
1	-131.25	0	-300
2	-131.25	0	-300
2	-131.25	1	-300
2	-131.25	0	-300
2	-131.25	1	-300
2	-131.25	0	-300
2	-131.25	0	-300
2	-131.25	1	-300
2	-131.25	0	-300
2	-131.25	0	-300
2	-131.25	0	-300
3	-131.25	0	-300
3	-131.25	1	-300
3	-131.25	0	-300
3	-131.25	0	-300
3	-131.25	0	-300
3	-131.25	0	-300
3	-131.25	1	-300
3	-131.25	1	-300
3	-131.25	0	-300
3	-131.25	1	-300
1	-87.5	0	-300
1	-87.5	0	-300
1	-87.5	0	-300
1	-87.5	0	-300
1	-87.5	1	-300
1	-87.5	0	-300
1	-87.5	0	-300
1	-87.5	0	-300
1	-87.5	0	-300
1	-87.5	0	-300
2	-87.5	0	-300
2	-87.5	0	-300
2	-87.5	1	-300
2	-87.5	1	-300
2	-87.5	0	-300
2	-87.5	1	-300
2	-87.5	1	-300
2	-87.5	0	-300
2	-87.5	0	-300
2	-87.5	1	-300
3	-87.5	1	-300
3	-87.5	0	-300
3	-87.5	0	-300
3	-87.5	1	-300
3	-87.5	0	-300
3	-87.5	0	-300
3	-87.5	0	-300
3	-87.5	1	-300
3	-87.5	0	-300
3	-87.5	0	-300
1	-43.75	0	-300
1	-43.75	0	-300
1	-43.75	1	-300
1	-43.75	0	-300
1	-43.75	0	-300
1	-43.75	0	-300
1	-43.75	0	-300
1	-43.75	0	-300
1	-43.75	0	-300
1	-43.75	1	-300
2	-43.75	0	-300
2	-43.75	0	-300
2	-43.75	0	-300
2	-43.75	1	-300
2	-43.75	1	-300
2	-43.75	0	-300
2	-43.75	1	-300
2	-43.75	1	-300
2	-43.75	0	-300
2	-43.75	0	-300
3	-43.75	1	-300
3	-43.75	0	-300
3	-43.75	1	-300
3	-43.75	1	-300
3	-43.75	0	-300
3	-43.75	0	-300
3	-43.75	0	-300
3	-43.75	1	-300
3	-43.75	0	-300
3	-43.75	1	-300
1	43.75	0	-300
1	43.75	0	-300
1	43.75	0	-300
1	43.75	0	-300
1	43.75	1	-300
1	43.75	0	-300
1	43.75	0	-300
1	43.75	0	-300
1	43.75	0	-300
1	43.75	0	-300
2	43.75	1	-300
2	43.75	1	-300
2	43.75	1	-300
2	43.75	1	-300
2	43.75	1	-300
2	43.75	1	-300
2	43.75	0	-300
2	43.75	1	-300
2	43.75	0	-300
2	43.75	0	-300
3	43.75	0	-300
3	43.75	0	-300
3	43.75	0	-300
3	43.75	0	-300
3	43.75	0	-300
3	43.75	1	-300
3	43.75	0	-300
3	43.75	1	-300
3	43.75	1	-300
3	43.75	1	-300
1	87.5	0	-300
1	87.5	1	-300
1	87.5	0	-300
1	87.5	1	-300
1	87.5	0	-300
1	87.5	1	-300
1	87.5	0	-300
1	87.5	1	-300
1	87.5	0	-300
1	87.5	1	-300
2	87.5	1	-300
2	87.5	0	-300
2	87.5	1	-300
2	87.5	0	-300
2	87.5	1	-300
2	87.5	1	-300
2	87.5	1	-300
2	87.5	1	-300
2	87.5	1	-300
2	87.5	1	-300
3	87.5	1	-300
3	87.5	1	-300
3	87.5	1	-300
3	87.5	1	-300
3	87.5	0	-300
3	87.5	1	-300
3	87.5	1	-300
3	87.5	0	-300
3	87.5	0	-300
3	87.5	0	-300
1	131.25	0	-300
1	131.25	1	-300
1	131.25	0	-300
1	131.25	0	-300
1	131.25	0	-300
1	131.25	1	-300
1	131.25	1	-300
1	131.25	0	-300
1	131.25	0	-300
1	131.25	1	-300
2	131.25	0	-300
2	131.25	1	-300
2	131.25	1	-300
2	131.25	1	-300
2	131.25	1	-300
2	131.25	1	-300
2	131.25	1	-300
2	131.25	0	-300
2	131.25	1	-300
2	131.25	1	-300
3	131.25	1	-300
3	131.25	0	-300
3	131.25	0	-300
3	131.25	1	-300
3	131.25	1	-300
3	131.25	0	-300
3	131.25	0	-300
3	131.25	1	-300
3	131.25	1	-300
3	131.25	0	-300
1	175	1	-300
1	175	0	-300
1	175	1	-300
1	175	0	-300
1	175	1	-300
1	175	1	-300
1	175	1	-300
1	175	1	-300
1	175	1	-300
1	175	0	-300
2	175	1	-300
2	175	0	-300
2	175	0	-300
2	175	1	-300
2	175	1	-300
2	175	1	-300
2	175	1	-300
2	175	1	-300
2	175	1	-300
2	175	1	-300
3	175	1	-300
3	175	1	-300
3	175	1	-300
3	175	0	-300
3	175	1	-300
3	175	0	-300
3	175	1	-300
3	175	1	-300
3	175	1	-300
3	175	1	-300
1	218.75	0	-300
1	218.75	1	-300
1	218.75	1	-300
1	218.75	0	-300
1	218.75	0	-300
1	218.75	0	-300
1	218.75	1	-300
1	218.75	0	-300
1	218.75	1	-300
1	218.75	1	-300
2	218.75	1	-300
2	218.75	1	-300
2	218.75	1	-300
2	218.75	1	-300
2	218.75	1	-300
2	218.75	1	-300
2	218.75	0	-300
2	218.75	1	-300
2	218.75	1	-300
2	218.75	1	-300
3	218.75	1	-300
3	218.75	0	-300
3	218.75	1	-300
3	218.75	1	-300
3	218.75	1	-300
3	218.75	1	-300
3	218.75	1	-300
3	218.75	0	-300
3	218.75	1	-300
3	218.75	1	-300
1	262.5	1	-300
1	262.5	0	-300
1	262.5	1	-300
1	262.5	1	-300
1	262.5	1	-300
1	262.5	1	-300
1	262.5	1	-300
1	262.5	1	-300
1	262.5	1	-300
1	262.5	1	-300
2	262.5	1	-300
2	262.5	1	-300
2	262.5	1	-300
2	262.5	1	-300
2	262.5	1	-300
2	262.5	1	-300
2	262.5	1	-300
2	262.5	1	-300
2	262.5	1	-300
2	262.5	1	-300
3	262.5	1	-300
3	262.5	1	-300
3	262.5	0	-300
3	262.5	1	-300
3	262.5	1	-300
3	262.5	0	-300
3	262.5	1	-300
3	262.5	1	-300
3	262.5	1	-300
3	262.5	1	-300
1	-262.5	0	3
1	-262.5	1	3
1	-262.5	1	3
1	-262.5	1	3
1	-262.5	1	3
1	-262.5	1	3
1	-262.5	0	3
1	-262.5	1	3
1	-262.5	1	3
1	-262.5	1	3
2	-262.5	0	3
2	-262.5	1	3
2	-262.5	1	3
2	-262.5	0	3
2	-262.5	1	3
2	-262.5	1	3
2	-262.5	1	3
2	-262.5	1	3
2	-262.5	0	3
2	-262.5	0	3
3	-262.5	0	3
3	-262.5	1	3
3	-262.5	1	3
3	-262.5	1	3
3	-262.5	0	3
3	-262.5	1	3
3	-262.5	1	3
3	-262.5	1	3
3	-262.5	1	3
3	-262.5	0	3
1	-218.75	1	3
1	-218.75	0	3
1	-218.75	1	3
1	-218.75	0	3
1	-218.75	0	3
1	-218.75	1	3
1	-218.75	0	3
1	-218.75	0	3
1	-218.75	1	3
1	-218.75	0	3
2	-218.75	1	3
2	-218.75	1	3
2	-218.75	0	3
2	-218.75	0	3
2	-218.75	1	3
2	-218.75	0	3
2	-218.75	0	3
2	-218.75	1	3
2	-218.75	0	3
2	-218.75	0	3
3	-218.75	0	3
3	-218.75	0	3
3	-218.75	1	3
3	-218.75	1	3
3	-218.75	0	3
3	-218.75	0	3
3	-218.75	1	3
3	-218.75	1	3
3	-218.75	1	3
3	-218.75	1	3
1	-175	0	3
1	-175	1	3
1	-175	1	3
1	-175	1	3
1	-175	0	3
1	-175	0	3
1	-175	0	3
1	-175	1	3
1	-175	1	3
1	-175	1	3
2	-175	1	3
2	-175	1	3
2	-175	0	3
2	-175	1	3
2	-175	0	3
2	-175	0	3
2	-175	1	3
2	-175	1	3
2	-175	0	3
2	-175	0	3
3	-175	1	3
3	-175	1	3
3	-175	1	3
3	-175	1	3
3	-175	0	3
3	-175	0	3
3	-175	1	3
3	-175	1	3
3	-175	0	3
3	-175	0	3
1	-131.25	0	3
1	-131.25	0	3
1	-131.25	1	3
1	-131.25	0	3
1	-131.25	1	3
1	-131.25	0	3
1	-131.25	0	3
1	-131.25	0	3
1	-131.25	1	3
1	-131.25	0	3
2	-131.25	1	3
2	-131.25	1	3
2	-131.25	1	3
2	-131.25	0	3
2	-131.25	1	3
2	-131.25	0	3
2	-131.25	0	3
2	-131.25	0	3
2	-131.25	1	3
2	-131.25	0	3
3	-131.25	1	3
3	-131.25	1	3
3	-131.25	0	3
3	-131.25	1	3
3	-131.25	1	3
3	-131.25	0	3
3	-131.25	1	3
3	-131.25	0	3
3	-131.25	0	3
3	-131.25	0	3
1	-87.5	0	3
1	-87.5	0	3
1	-87.5	0	3
1	-87.5	0	3
1	-87.5	0	3
1	-87.5	0	3
1	-87.5	1	3
1	-87.5	1	3
1	-87.5	1	3
1	-87.5	0	3
2	-87.5	1	3
2	-87.5	0	3
2	-87.5	0	3
2	-87.5	1	3
2	-87.5	1	3
2	-87.5	0	3
2	-87.5	0	3
2	-87.5	0	3
2	-87.5	0	3
2	-87.5	0	3
3	-87.5	1	3
3	-87.5	0	3
3	-87.5	1	3
3	-87.5	1	3
3	-87.5	0	3
3	-87.5	1	3
3	-87.5	0	3
3	-87.5	0	3
3	-87.5	1	3
3	-87.5	1	3
1	-43.75	0	3
1	-43.75	0	3
1	-43.75	0	3
1	-43.75	0	3
1	-43.75	1	3
1	-43.75	0	3
1	-43.75	0	3
1	-43.75	0	3
1	-43.75	0	3
1	-43.75	0	3
2	-43.75	0	3
2	-43.75	0	3
2	-43.75	0	3
2	-43.75	0	3
2	-43.75	0	3
2	-43.75	1	3
2	-43.75	1	3
2	-43.75	1	3
2	-43.75	1	3
2	-43.75	0	3
3	-43.75	1	3
3	-43.75	1	3
3	-43.75	1	3
3	-43.75	1	3
3	-43.75	0	3
3	-43.75	1	3
3	-43.75	0	3
3	-43.75	1	3
3	-43.75	1	3
3	-43.75	1	3
1	43.75	0	3
1	43.75	0	3
1	43.75	0	3
1	43.75	0	3
1	43.75	0	3
1	43.75	0	3
1	43.75	0	3
1	43.75	0	3
1	43.75	0	3
1	43.75	1	3
2	43.75	0	3
2	43.75	0	3
2	43.75	0	3
2	43.75	0	3
2	43.75	0	3
2	43.75	0	3
2	43.75	0	3
2	43.75	0	3
2	43.75	1	3
2	43.75	0	3
3	43.75	1	3
3	43.75	0	3
3	43.75	1	3
3	43.75	0	3
3	43.75	1	3
3	43.75	0	3
3	43.75	1	3
3	43.75	1	3
3	43.75	1	3
3	43.75	0	3
1	87.5	1	3
1	87.5	0	3
1	87.5	1	3
1	87.5	0	3
1	87.5	0	3
1	87.5	0	3
1	87.5	0	3
1	87.5	0	3
1	87.5	1	3
1	87.5	0	3
2	87.5	0	3
2	87.5	0	3
2	87.5	0	3
2	87.5	0	3
2	87.5	0	3
2	87.5	0	3
2	87.5	0	3
2	87.5	1	3
2	87.5	0	3
2	87.5	1	3
3	87.5	1	3
3	87.5	1	3
3	87.5	1	3
3	87.5	0	3
3	87.5	0	3
3	87.5	1	3
3	87.5	0	3
3	87.5	1	3
3	87.5	1	3
3	87.5	1	3
1	131.25	0	3
1	131.25	0	3
1	131.25	0	3
1	131.25	0	3
1	131.25	1	3
1	131.25	0	3
1	131.25	0	3
1	131.25	0	3
1	131.25	0	3
1	131.25	0	3
2	131.25	1	3
2	131.25	1	3
2	131.25	1	3
2	131.25	0	3
2	131.25	0	3
2	131.25	0	3
2	131.25	1	3
2	131.25	1	3
2	131.25	1	3
2	131.25	0	3
3	131.25	0	3
3	131.25	1	3
3	131.25	1	3
3	131.25	1	3
3	131.25	0	3
3	131.25	1	3
3	131.25	1	3
3	131.25	1	3
3	131.25	1	3
3	131.25	1	3
1	175	0	3
1	175	0	3
1	175	0	3
1	175	0	3
1	175	1	3
1	175	1	3
1	175	1	3
1	175	0	3
1	175	1	3
1	175	0	3
2	175	0	3
2	175	0	3
2	175	1	3
2	175	1	3
2	175	1	3
2	175	1	3
2	175	1	3
2	175	1	3
2	175	1	3
2	175	0	3
3	175	1	3
3	175	1	3
3	175	1	3
3	175	0	3
3	175	1	3
3	175	1	3
3	175	0	3
3	175	1	3
3	175	1	3
3	175	1	3
1	218.75	1	3
1	218.75	1	3
1	218.75	0	3
1	218.75	0	3
1	218.75	0	3
1	218.75	1	3
1	218.75	1	3
1	218.75	0	3
1	218.75	1	3
1	218.75	0	3
2	218.75	1	3
2	218.75	1	3
2	218.75	0	3
2	218.75	1	3
2	218.75	1	3
2	218.75	1	3
2	218.75	1	3
2	218.75	0	3
2	218.75	1	3
2	218.75	1	3
3	218.75	1	3
3	218.75	0	3
3	218.75	1	3
3	218.75	0	3
3	218.75	0	3
3	218.75	0	3
3	218.75	1	3
3	218.75	0	3
3	218.75	1	3
3	218.75	1	3
1	262.5	0	3
1	262.5	1	3
1	262.5	0	3
1	262.5	1	3
1	262.5	1	3
1	262.5	0	3
1	262.5	0	3
1	262.5	0	3
1	262.5	1	3
1	262.5	1	3
2	262.5	1	3
2	262.5	1	3
2	262.5	1	3
2	262.5	0	3
2	262.5	1	3
2	262.5	1	3
2	262.5	1	3
2	262.5	1	3
2	262.5	0	3
2	262.5	1	3
3	262.5	1	3
3	262.5	1	3
3	262.5	1	3
3	262.5	0	3
3	262.5	1	3
3	262.5	1	3
3	262.5	1	3
3	262.5	1	3
3	262.5	0	3
3	262.5	1	3
1	-262.5	1	300
1	-262.5	0	300
1	-262.5	1	300
1	-262.5	1	300
1	-262.5	1	300
1	-262.5	1	300
1	-262.5	1	300
1	-262.5	1	300
1	-262.5	1	300
1	-262.5	1	300
2	-262.5	1	300
2	-262.5	1	300
2	-262.5	1	300
2	-262.5	1	300
2	-262.5	1	300
2	-262.5	1	300
2	-262.5	1	300
2	-262.5	1	300
2	-262.5	1	300
2	-262.5	0	300
3	-262.5	1	300
3	-262.5	1	300
3	-262.5	1	300
3	-262.5	1	300
3	-262.5	1	300
3	-262.5	0	300
3	-262.5	1	300
3	-262.5	0	300
3	-262.5	0	300
3	-262.5	0	300
1	-218.75	1	300
1	-218.75	0	300
1	-218.75	1	300
1	-218.75	1	300
1	-218.75	0	300
1	-218.75	1	300
1	-218.75	1	300
1	-218.75	1	300
1	-218.75	1	300
1	-218.75	0	300
2	-218.75	0	300
2	-218.75	0	300
2	-218.75	1	300
2	-218.75	1	300
2	-218.75	1	300
2	-218.75	1	300
2	-218.75	1	300
2	-218.75	0	300
2	-218.75	1	300
2	-218.75	1	300
3	-218.75	1	300
3	-218.75	0	300
3	-218.75	1	300
3	-218.75	0	300
3	-218.75	0	300
3	-218.75	0	300
3	-218.75	1	300
3	-218.75	0	300
3	-218.75	1	300
3	-218.75	1	300
1	-175	0	300
1	-175	1	300
1	-175	1	300
1	-175	0	300
1	-175	0	300
1	-175	0	300
1	-175	1	300
1	-175	1	300
1	-175	0	300
1	-175	1	300
2	-175	1	300
2	-175	1	300
2	-175	0	300
2	-175	1	300
2	-175	1	300
2	-175	0	300
2	-175	1	300
2	-175	0	300
2	-175	1	300
2	-175	0	300
3	-175	1	300
3	-175	1	300
3	-175	0	300
3	-175	0	300
3	-175	1	300
3	-175	0	300
3	-175	1	300
3	-175	1	300
3	-175	1	300
3	-175	1	300
1	-131.25	0	300
1	-131.25	1	300
1	-131.25	0	300
1	-131.25	0	300
1	-131.25	0	300
1	-131.25	1	300
1	-131.25	0	300
1	-131.25	0	300
1	-131.25	0	300
1	-131.25	1	300
2	-131.25	0	300
2	-131.25	0	300
2	-131.25	0	300
2	-131.25	0	300
2	-131.25	0	300
2	-131.25	1	300
2	-131.25	1	300
2	-131.25	0	300
2	-131.25	0	300
2	-131.25	0	300
3	-131.25	1	300
3	-131.25	0	300
3	-131.25	1	300
3	-131.25	1	300
3	-131.25	0	300
3	-131.25	0	300
3	-131.25	0	300
3	-131.25	1	300
3	-131.25	1	300
3	-131.25	1	300
1	-87.5	0	300
1	-87.5	1	300
1	-87.5	0	300
1	-87.5	0	300
1	-87.5	1	300
1	-87.5	0	300
1	-87.5	0	300
1	-87.5	0	300
1	-87.5	0	300
1	-87.5	0	300
2	-87.5	1	300
2	-87.5	0	300
2	-87.5	0	300
2	-87.5	0	300
2	-87.5	0	300
2	-87.5	1	300
2	-87.5	1	300
2	-87.5	1	300
2	-87.5	0	300
2	-87.5	0	300
3	-87.5	0	300
3	-87.5	0	300
3	-87.5	1	300
3	-87.5	0	300
3	-87.5	1	300
3	-87.5	0	300
3	-87.5	0	300
3	-87.5	1	300
3	-87.5	0	300
3	-87.5	1	300
1	-43.75	0	300
1	-43.75	1	300
1	-43.75	0	300
1	-43.75	0	300
1	-43.75	0	300
1	-43.75	0	300
1	-43.75	0	300
1	-43.75	0	300
1	-43.75	0	300
1	-43.75	0	300
2	-43.75	0	300
2	-43.75	0	300
2	-43.75	1	300
2	-43.75	1	300
2	-43.75	0	300
2	-43.75	0	300
2	-43.75	1	300
2	-43.75	0	300
2	-43.75	0	300
2	-43.75	1	300
3	-43.75	0	300
3	-43.75	0	300
3	-43.75	0	300
3	-43.75	1	300
3	-43.75	0	300
3	-43.75	0	300
3	-43.75	1	300
3	-43.75	0	300
3	-43.75	1	300
3	-43.75	1	300
1	43.75	0	300
1	43.75	0	300
1	43.75	0	300
1	43.75	1	300
1	43.75	0	300
1	43.75	0	300
1	43.75	0	300
1	43.75	0	300
1	43.75	1	300
1	43.75	1	300
2	43.75	1	300
2	43.75	0	300
2	43.75	1	300
2	43.75	1	300
2	43.75	0	300
2	43.75	0	300
2	43.75	0	300
2	43.75	0	300
2	43.75	0	300
[truncated: 5,621 more rows]
